# Supplementary material for: Comprehensive insights into the impact of bacterial indole-3-acetic acid on sensory preferences in Drosophila melanogaster
Source: Sci Rep. 2024 Apr 9;14:8311. doi: 10.1038/s41598-024-58829-7 (PMC11003987; doi:10.1038/s41598-024-58829-7)
Supplement: Supplementary file 4 — Supplementary Information 4. [file 41598_2024_58829_MOESM4_ESM.xlsx]

## Sheet: Sheet1
Supplemenatary Table S4: Proteins identified by searching DIA data against experimental spectral library developed using Uniprot protein FASTA file through deep learning based approach in DIA-NN software. Proteins that are identified in atleast 2 replicates in any one of the four conditions (CF, CM, IAAF, IAAM) were chosen as true identifications. The abundances shown here are raw abundances.
Protein.Group	C_F_R1	C_F_R2	C_F_R3	C_M_R1	C_M_R2	C_M_R3	IAA_F_R1	IAA_F_R2	IAA_F_R3	IAA_M_R1	IAA_M_R2	IAA_M_R3
Q9VM18	1066450	1039990	1063890	1226450	1166410	1243540	398599	448141	348538	259568	280039	0
A0A0B4J401;A0A0B4LG19;A1ZBH5;B7YZL1;B7YZL2;B7YZL3;B7YZL5;B7YZL6;B7YZL7;B7YZL8;Q0E919;Q1RKY1;Q7YTZ4;Q95TV9	86743.5	98549.8	111366	0	0	0	0	0	0	0	0	0
P92177;P92177-1;P92177-2;P92177-4	6601330	6665960	8073790	7290030	7395700	7110590	5164030	5050590	4644020	3626760	3549670	4278350
P29310	6981200	7481290	7456050	7977210	7876440	8560240	9758430	8918680	9236090	4321450	4368270	4568960
Q9V3U6	1365510	1281920	1288000	816643	832134	845373	551466	557696	502830	437798	462663	0
Q0E8H8;Q3HKQ2;Q8T964	467382	510350	446868	2362160	2524460	2385940	0	0	0	7245330	7232660	3454570
Q59E04;Q59E04-2	117450	134107	0	370233	365047	330278	745870	727220	715954	651079	627548	311361
Q27377	6302940	6339950	6161590	8769670	8782500	8591180	2003350	1742770	1910470	15485200	16426600	13865700
Q9VM95	0	54842.5	371762	0	0	0	214111	0	0	0	0	0
G7H7Z0;Q8SXM8;Q9W327	234479	200916	214600	195088	0	109752	130051	0	0	0	0	0
A0A0B4KF06;Q0E993;Q960E6;T2GFI6	62330.1	0	76427.1	0	0	0	171125	171154	172948	0	0	0
Q9VSY6	266210	251949	257355	0	271203	265973	0	126399	0	139949	0	0
E6PBW9;F3YDP0;Q7KVA9;Q7KVB1;Q9W0C5	128604	118693	95904.3	107232	0	0	0	95609	0	0	0	0
Q9VU84	591660	579029	607718	657128	651280	641403	185379	0	194071	0	0	0
A1ZBJ2;C9QPI7	192766	197944	182822	339585	190860	230020	175360	202475	194712	286220	231319	0
A0A0B4LGV0;D3DMP4;Q8MYW9	82584.5	85861.2	76607.7	0	0	0	25805	40066.9	0	0	0	0
Q9W3N9	1715190	1743810	1790820	1156040	1101140	1100670	353796	381035	399001	695068	305098	1012300
Q8SXL6;Q9W0H6;T1W0I3	169948	178946	169432	0	169338	0	0	0	0	0	0	0
Q9VLS4	1812470	1815550	1848520	2274480	2225950	2199560	2137760	2149320	2171560	2293700	2384450	3039260
P42281	5700500	9041140	7231910	5304860	8001160	7832000	7221030	6871010	7919410	11348200	7973390	21001200
B3LF68;Q9VS22	72719.1	77184.2	67065.1	0	0	0	0	0	0	0	0	0
Q9VSP9	1534750	1594650	1588540	1142540	1161040	1211520	928346	954457	990959	319717	267292	0
A1Z784;Q7JV23	379409	410758	412872	0	0	0	621396	489860	600589	523222	601731	0
Q9VP61	461933	489179	471512	349220	420245	398404	217440	225209	207681	159393	176282	0
A0A0B4KGI5;E1JIJ8	3200550	3345990	3188780	5108250	5336610	5041590	2590310	2614030	2644580	3510430	3601370	2783990
P07140	5912320	6009560	5975070	9902890	10271600	10543100	3675780	3314390	3698860	4402000	4235920	5024500
Q9VLJ6	270840	296822	262700	0	0	0	249054	267018	229379	0	0	0
Q9VJ12	582201	592480	589179	778143	792187	763157	886534	823922	905846	398753	387911	0
Q26416	260245	268700	260020	865034	925194	948663	1099120	1036210	950017	802499	730663	717128
O46202	2329590	2218470	2199750	13945900	14008200	14253400	0	0	0	10707000	10818200	10855100
P91941;Q7JND6	1746300	1768780	1511320	2894950	22094600	21785800	4821250	5029750	5432450	3811640	3780030	31566200
P02572	29252000	30006600	29956900	33460800	30297800	29024000	28734100	33843300	28696700	18506200	18662700	27231200
P53501	1440020	1301090	1452240	1089310	975706	1038140	1543060	1549090	1472750	651538	678516	0
P02574	5903250	5844880	6160070	6413070	6540710	6267070	5495260	5274210	5291820	3829440	3710270	3455940
P18091;P18091-2;P18091-3;P18091-4;P18091-5	2573660	2638270	2613870	1514210	1719060	1528530	1222690	1162640	1216520	1179480	1240240	621057
A0A077HCQ5;Q29QY4	506007	511817	516905	303194	315355	334405	0	0	0	0	0	0
P00334	3480540	3399070	3357220	2884430	2653660	2519240	2695240	2600560	2797330	3700460	3242460	4364760
Q6AWN0	836806	832403	814267	704627	745476	740585	973301	969238	956358	619039	653605	352523
Q9U915	944510	930620	938872	950081	995466	888214	423226	457951	354112	287755	888191	0
Q95SP9;Q9VEP6	341732	316113	354553	0	0	0	0	0	0	0	0	0
Q8IQQ9;Q8T4G5	548919	568193	547099	600689	684465	615414	496810	475821	494205	369965	301881	0
A1Z992;U3NIM6	588333	581842	591140	670820	656193	652034	441480	504432	489631	565396	696746	337521
A1Z7K8	137537	79103.9	54237.2	32459.3	0	0	0	0	0	0	0	0
Q8IQG9;Q9VTV3	717211	709797	684629	0	0	517587	401647	395934	418053	0	0	0
Q9VLL3-2	4200090	4126170	4176250	6182330	6191050	6135570	3883960	3725800	3852690	2845460	2803840	1777530
P61855	673832	721059	715218	757121	751836	837143	748274	683660	938149	889856	829272	375986
M9PI17;Q9VTK9	1941210	1988150	1998270	1111820	984760	1055490	757310	754683	770965	644036	566820	234889
Q9VLM8	143952	140654	161343	0	0	0	0	0	0	0	0	0
A1Z7Q8;Q8IGW5;Q95SG9	206092	205662	202097	232578	0	254431	259828	268990	261242	188080	0	0
P07764	6321160	6338360	6421280	4679770	4950400	4812980	3587360	3647780	3735010	3047310	3316780	3298960
B6IDI2;Q9VBF5	0	66367.1	77096.2	0	0	0	0	0	0	0	0	0
A9J7N9;Q4QPQ0;Q9VLC5	3905290	3855030	3869370	3402760	3245350	3131440	1671840	1537110	1639500	1463670	1086700	0
Q8SXQ1	385595	509130	545899	0	255012	0	0	0	0	0	0	0
A0A0B4KF76;A0A0B4KFD2;A0A0B4KFQ4;A0A0B4KGB4;A0A0B4KGP1;A8JQU6;A8JQU7;E1JJ75;E1JJ76;Q7KSZ0;Q7YU77;Q8INT1;Q8SZW9;Q962D1;Q962D2;Q9BMZ8;Q9VI61;Q9VI63	96627.7	87284.3	0	0	0	0	0	0	0	0	0	0
Q9VB05	257179	255241	270879	233913	238154	216140	191691	200928	183411	0	181803	0
P35220	65524.4	73462.9	64104.7	0	0	0	0	0	0	0	0	0
Q24201;Q8IH63;Q9VIB5	178668	201272	190664	0	0	0	293812	350506	389371	0	0	0
Q9VGQ1	3586360	3797640	3681460	7079860	6424720	7473060	7190550	11108600	9074920	17653200	18020100	22216200
Q9W3J5	39917	51000.9	28990.3	0	0	0	50442.6	58837.9	0	0	0	0
Q23983	1356430	1498490	1447020	2050700	2041030	2007200	1643770	1573590	1635830	1206810	1152840	889851
P13395	5443040	5681380	5573770	3538370	3573520	3563650	3220910	3207690	3134940	1023160	993923	1265040
P06606	123342	114809	115039	156818	0	0	0	40787.1	0	0	0	0
P06603;P06605	3815820	4214630	3254560	5504350	6576030	6333690	9638380	10275900	11470800	6150450	5441150	5113130
C0PVB3;Q7KUU5;Q8SX43	217709	227391	225544	0	0	0	159836	164437	188358	112112	104782	0
Q960Y8	1808850	1769300	1785010	1061780	1119810	1115190	1010310	994969	912754	493556	406875	279131
P15364	55390.6	69199.4	73143.6	58822.3	61711.6	0	0	0	0	0	0	0
Q8MRF0;Q9VIK0	62975	49120.3	0	0	53359.7	0	89568.6	128360	111228	0	0	0
Q9VY76	1211870	1252170	1181770	880586	866951	895431	669213	627998	607590	325872	268521	0
A0A0B4KEW6	737537	770093	725827	929879	920185	1042740	1724220	1722900	1825870	2325140	2440680	2200900
Q7KLE5	2399970	2312920	2171920	3317860	3217720	3208450	3304280	3250250	3729170	3172790	3260550	3129440
Q9VYV4	158557	161314	155808	261393	221800	218692	304602	321128	315495	491190	439744	171030
P08144;P81641	255888	253498	290778	282065	219733	199377	0	0	0	217787	214970	0
Q8SXX2	334830	281421	270965	363931	213952	349409	200132	199810	0	0	0	0
A1Z7M8;E1NZB7;Q8MS05	85980.1	82041.5	101175	0	0	0	0	0	0	0	0	0
M9MRX4	1983420	1883890	1905980	2960400	2997110	3057120	2862140	2827500	2806710	3058620	3225300	2147870
Q7K028;Q9V3Y0	94021	92285	86202.7	77217.5	130347	94545.3	132592	112576	114779	44979.4	0	0
Q9TVG2	666882	0	660079	0	0	0	0	0	0	0	0	0
Q9U4R2	165192	173147	156897	226743	217684	228113	217211	226374	277503	246555	203629	0
O76206	140744	177903	149957	155828	135032	0	0	0	0	0	0	0
Q9VZ01	2681990	3081640	2644580	4342500	4337640	4371660	6227340	5856310	6456710	6697120	6875290	5689930
Q9VZ66	496060	477530	479313	633144	634002	699474	670488	642601	695433	697025	695457	0
Q7KSU6;Q9VHN7	388194	408532	391006	0	138576	141401	0	0	0	0	0	0
Q960E4	172644	134593	166697	0	0	0	0	0	0	0	0	0
Q9VAC1	1642310	1691670	1645040	1503580	1505710	1537130	1189790	1268700	1152650	935793	1007980	584876
Q9Y114	493266	451961	419331	342341	319813	379923	382990	411871	406317	478664	455093	162723
Q9VTY2	448564	468536	459012	518325	577409	590090	166035	207706	187259	179135	169352	0
Q9VRG6	70041.8	71318.7	72947.4	0	0	0	0	0	0	0	0	0
Q9V895;Q9V895-2	167683	164856	157198	152987	159394	136896	0	0	0	0	0	0
C9QP79;Q8SY92;Q9VZ19	1105500	1154480	1157140	476097	477201	486692	167983	209124	186057	381254	420801	0
P22465;P22465-2	1856990	1719310	1626210	1233550	1241840	1143410	829458	960948	971458	787342	764725	1489660
P22464-3	1182010	1159250	1074140	546248	543510	484349	159957	194688	138781	52754.5	0	0
P91926	311252	342328	321132	450630	419232	396607	0	156960	0	0	0	0
Q9V496	919985	964558	939767	573689	502450	545653	736293	657054	587092	696173	724691	0
Q7JVG2	318966	287864	288377	398418	393288	454073	338805	357291	0	0	0	0
Q9VA73;Q9VA73-2;Q9VA73-3	241584	240594	240343	168262	150032	164026	226776	268715	230379	0	185474	0
Q9VDT1	124503	129525	99023.2	0	0	0	155915	175861	131541	0	128547	0
P61209	58046.2	42179.3	50380.2	0	0	0	0	0	0	0	0	0
M9PFF1;O18358;Q9VTX5	316381	291578	300992	221227	193040	193845	155694	0	77301.4	99204.9	90930.9	0
A8JNX0;M9PG88;M9PGG0;M9PIL3;Q9VNS2	605694	572819	675306	538703	601051	582087	349928	266797	312900	279277	330230	0
D4G7B3;O76895;Q9NHA5;Q9W5F2	146942	138621	118741	0	0	0	0	0	0	0	0	0
P48610	244499	0	212991	0	0	0	202457	224779	238523	131878	129733	0
P48610-2	9387480	9043540	9045160	9425550	9405480	9477460	9937530	9874190	9880980	6801760	6149510	6421850
P45889	178035	195344	184255	0	0	0	219663	211370	212051	0	0	0
P32392	0	118190	139438	0	0	0	0	0	0	0	0	0
Q9VQD8	181178	199913	218321	202202	235683	225662	0	0	0	0	0	0
P15372	172265	185049	178809	0	0	200198	0	0	0	0	0	0
P19107	1309910	1219380	1334520	1968060	1903300	1665620	1005030	1564810	1017500	1494930	950588	966525
Q9V9K7	281840	288354	269352	302601	0	0	182127	179821	185618	0	0	0
D3DMF7;Q8IPW1;Q8T8Q9;Q9U3Z9;Q9VPU7	343414	328853	355431	297572	283413	284008	61350	130391	117859	0	0	0
A1Z7A6;A1Z7A6-2	210895	196710	199840	210542	198378	233880	0	0	0	0	148570	0
Q8IMC6;Q8IMC6-2	54688.8	73239.2	0	0	0	0	0	62206.1	36550	0	0	0
A0A0B4K7C1;A0A0B4KFS5;D1Z397;Q7KHE2;Q9GQ82	668868	599107	621662	815128	855304	909269	1259290	1154270	1123340	979358	1065660	333831
E8NH67;Q9W5X1	2298960	2277220	2308610	2779500	2736210	2785510	2154640	2011170	2069470	1148380	1085820	871317
M9PDL2;Q9VJH2	144247	158456	174720	240114	220092	181910	408503	369349	307459	322582	258162	0
Q9W1X9	640990	576513	605665	1036430	1071410	1057340	1638500	1526400	1501550	1209720	1132510	921276
Q9VC44	1325480	1493270	1203540	2932300	3667580	3493830	5675890	6015800	5088370	3587790	3872780	3438360
Q9VKK5	1258790	1341640	1316150	2769410	2893550	2728900	3192600	3065050	3173360	3600980	3675410	3644590
Q9VSY4	1691620	1653820	1669160	2731200	2656260	2676290	2118460	2110790	2291760	2704190	2637690	1753990
Q7K3E0;Q95TB4;Q9W0Z5	658999	692733	715800	787619	863169	1018340	527832	551173	555518	690478	696209	0
Q9VVS6	53909.2	53404.2	45737.9	0	0	0	0	0	0	0	0	0
Q7K1J3;Q9VEG5;Q9W2S2	237506	197263	200047	136866	0	144141	186836	192416	179777	0	0	0
M9PD88;Q95RR1	2144640	2237630	2171280	3070260	2949000	2871940	2351930	2297350	2283310	3443260	3681630	3201900
P13607;P13607-4;P13607-5	46156000	47807400	46350000	50445300	53089800	50648100	76944000	72930900	73854900	40739200	38508600	26795100
C8VUY7	270310	0	295376	0	0	0	0	0	0	0	0	0
Q94516	322133	321509	299600	382216	366651	344096	364720	382723	330497	548651	498899	0
Q05825	36070200	32927300	34279300	20536200	23097900	23056700	19136900	19530800	18275000	13305800	11613100	12551100
Q24407	13364200	14015100	12759000	23986400	25085600	26676300	19646100	20098600	21685600	30841700	29434600	25106500
Q24251	13018400	13725500	13211300	18479200	18244600	19081800	19363200	19319200	20629000	19005400	18131400	17619900
Q9W2X6	15577800	15318400	15295800	15881100	19339600	18225600	22382800	25028200	30761000	34030400	31196200	41228800
O77134	993987	1006530	1007840	1274490	1278990	1272840	564395	663228	503365	912503	836048	546173
Q9W141	923855	954731	996952	951455	968598	945003	1958870	1957370	1906580	1179240	1329570	890481
Q9VKM3	1350490	1386790	1392370	758105	749403	841089	604072	630265	763050	819525	708988	0
O01666	660513	702196	668774	713346	716575	678831	522426	459406	444005	263253	271221	0
Q24439	1670610	1662450	1595330	1438070	1568390	1634470	1125830	1195020	1181500	874748	960277	769267
P45884;Q9V751	635831	580562	611204	1190200	984734	995780	803151	902685	755863	2777730	3147930	2873260
Q95NH6	547815	552312	542225	497896	0	0	354382	362295	0	653729	701743	642165
Q94546	189167	199344	247758	0	0	0	0	0	0	0	0	0
Q8SWR8	341478	305640	300401	493914	470179	470964	0	0	0	0	0	0
P08879	1233980	1215530	1178700	1032210	1074140	1020440	1007710	1065560	933249	767665	644844	583158
M9PE65-2;M9PE65-4	109164	100714	109931	135053	144053	121095	94473.7	87324.2	100270	105462	100437	0
P26686;P26686-2;P26686-3;P26686-5	4432610	4542200	4602530	4830030	4759160	4752320	1244210	1286640	1293020	961864	928574	780284
Q9W258	1052360	995239	1006120	896870	849994	846990	1707340	1531860	1502710	2164070	2162160	1877280
Q9VQF7	2072560	2442880	2483450	5115200	5983110	4622720	3648990	5312000	5195180	7506480	4767490	8713220
Q9VLU0	2917850	3198340	3378580	4260830	4535110	4185960	4598830	4142550	4268630	3817200	3316570	4640140
Q9VV87	537445	537888	532361	265530	266608	271602	399125	322695	368626	0	0	0
Q9BIW6;Q9W384	146664	138738	155273	0	0	0	0	0	0	0	0	0
Q7K012	100381	114039	114980	132165	0	0	100494	97142.9	105891	0	0	0
C0HLZ9;C0HM00	2463480	2325480	2230190	3808680	3860300	4189020	5243130	4990170	5133530	4916740	4635590	4312150
M9NDE3;M9NDE3-2	218047	197191	205466	0	242444	187159	143607	158691	97390	68421.9	0	0
A1ZBU8;A4VA47;A4VA48;A4VA49;B5RJ56;Q8IGD1	5286090	4846840	5052780	7620910	7372330	7921660	10522900	11006400	11087800	12395700	12365400	10757300
Q9VIH9	3999400	3984160	3919240	4940770	4853640	5293810	6381010	5961130	6319780	8485180	8980440	9817790
Q4V3F7;Q4V3L7;Q4V403;Q9Y112	666917	658876	656873	694496	708009	679252	522053	540939	491515	486428	468895	0
A0A1Z1CN86;Q9VHK7	9905620	9856870	11646400	18532300	17714900	18158100	33184200	30219800	28422900	35192000	32195100	36003100
A9YKM1;A9YKM2;A9YKM3;A9YKM4;A9YKM5;A9YKM6;A9YKM7;A9YKM8;A9YKM9;A9YKN0;A9YKN1;A9YKN2;F6J558;F6J560;F6J561;F6J562;F6J563;F6J564;F6J567;F6J568;Q9W310	201226	220606	207468	0	0	0	161905	165137	169506	0	0	0
Q8IGQ9;Q8MRI6;Q9VMB3	433474	405512	487410	0	301944	0	237089	248748	258747	132699	150517	0
Q5U108;Q8I937;Q8MR24	175279	175600	186167	0	62789.2	0	81825.6	50984	49524.7	0	0	0
Q7K1Z3;Q9VNX9	166127	172189	122781	115393	70801.7	0	0	0	0	0	0	0
Q9VYV6	1790210	1793390	1808090	2417480	2444830	2527680	1586460	1533680	1591610	1324040	1294790	890213
Q9VCD9	586444	630542	534084	753259	752200	728513	897462	889075	964045	1218270	1197810	912150
Q0E8X8	10829300	10514800	10569800	14812300	15266400	15694200	16534200	16621700	16835800	27132100	32041600	18069700
Q9VV29;Q9VV30	165212	154700	161232	240356	238366	222940	345651	402233	362355	407218	413595	229740
Q9VWT7	138349	99096.3	113701	0	0	0	0	0	0	0	0	0
Q8SYQ4	10468500	10623400	9978170	17389100	18470200	18197000	26970900	22950000	19301000	23732800	22860800	18833200
M9PG40;Q8SYG3	125181	119913	128004	0	0	0	0	0	0	0	0	0
M9NEV7;Q9VII1	5161090	5082030	4981620	5759370	5609360	5487070	10737500	9937960	10437200	16214900	17504200	18816400
Q8MYV9	712469	782821	739819	1625220	1501330	1548350	1557900	1541210	1620420	1722210	1617590	1235160
Q86B93;Q8IGI9;Q9VG88	339129	382796	349051	434810	404302	411454	423771	479298	374030	352166	312408	0
B4F625;B4F631;C0MM13;Q9W4U2	181666	176450	169162	0	163105	0	0	0	0	0	341088	0
Q7KVI9;Q8SX04	940228	922416	919775	1187620	1145740	1260430	1493760	1387620	1355340	1211810	1027800	1122950
Q8IGE3;Q8IQB7	267289	293632	269780	238861	246744	210184	79863.2	73346.7	74593	116846	78330.6	0
Q8IGD8;Q9W257	556152	578079	576806	602155	555473	630408	3078040	3008870	2948000	2473920	3139060	3245630
D2NUJ7;M9NEX3;Q8IRR0;Q8SY77	380800	375433	342840	388642	408693	0	186669	230854	208192	183786	209301	0
M9PFX7;Q8MYU6;Q9VW17	1262280	1270690	1273930	2174350	2203080	2095070	2210080	2281250	2100540	1055900	1144780	343618
Q8SY67	739507	684344	705844	1019860	1014270	1058130	1679980	1656650	1605250	1527930	1414360	852747
Q8SXV4	296731	211665	242738	466423	500365	526131	806712	775440	982980	678192	632333	0
A4VA91;Q8SY60;Q9VK39	1528400	1500450	1484300	1776690	1923160	1866910	3834770	3577710	3503600	2923030	2794210	2331470
Q9VIJ3	1291660	1402840	1339790	2280090	2142900	2355030	1391930	1252660	1312060	1585550	1653180	1494590
O46098	105783	98076.8	95291.2	0	107434	0	0	0	0	0	78456.4	0
Q9U4G1	284136	272772	413664	0	0	0	187241	290463	280765	108757	106555	0
D0IQ89;Q7JN06;Q94513	142456	144588	145741	64013.8	68084.3	57983.5	0	0	0	0	0	0
Q9VHH8	195551	181085	195985	0	0	0	350130	336522	0	436349	393700	0
Q9VHP0	538295	551891	506288	429432	380628	390075	170732	0	0	0	0	0
P35128	72615.9	73917.4	67493	0	0	0	220002	248000	216545	167141	212820	0
Q5U0Z2;Q9VRP2	925604	926571	932125	634088	630605	630383	645537	681428	647911	678183	719660	573235
Q6NP53;Q9VLX0	267364	245349	294663	0	0	0	0	63536.1	0	0	0	0
Q8SZF5;Q9VPJ9	440866	443938	438858	355273	341976	327132	220137	275028	278242	374843	372339	0
Q6NMY2	4507710	4756410	4649150	4109070	3854690	4026730	944769	1092540	920938	746652	1173950	734124
Q9VC18	251750	250584	261705	105391	143244	103658	0	0	0	77962.6	37617.4	0
Q9VSX2	333392	325497	336064	661929	558664	592402	339535	399269	396845	309639	319854	0
A1ZAU4;Q7K5N8	294993	293250	298162	244860	213328	155908	376284	415634	416506	250915	289392	0
Q9VID9	449855	405779	449842	679957	637932	695922	491372	483037	467804	374152	352661	0
Q9VNA3	1446370	1394760	1432580	1263780	1376720	1375320	1058210	948880	1014960	1241390	1132200	1178130
O62621	171067	176037	184195	0	495950	0	690807	839120	760073	0	0	0
Q9VCA5	106502	92337.3	83768.8	111681	0	0	198373	222354	211473	0	0	0
M9PF16	3532030	3433380	3563300	2655570	2564540	2564880	2299520	2381860	2417360	1277930	1516590	2130360
Q24560	8506570	8208910	8610320	7528080	7449960	7455110	6343570	6555150	7174010	4890760	5107580	7262760
Q8MST5;Q9VAX7	537792	471047	485451	415815	364603	411685	479525	434733	446892	150785	0	0
Q961T9	214415	216268	213309	173430	232556	0	210709	263387	0	0	0	0
D6W4W6;M9PBB3;M9PCX0;M9PFU6;Q7KTB0;Q9VJW7	310858	304529	260629	458801	441032	446403	676903	633315	645581	821994	680490	0
I7CDY4;Q9V3Y7	1458750	1399850	1481100	1217970	1207850	1243390	1212670	1248970	1350180	1244270	1208480	1573530
Q9V3S9	20598	0	14436	0	0	0	0	0	0	0	0	0
Q7KM15;Q9U9Q7	2174790	1996730	2000160	2950520	2984530	2763570	2754600	2929300	2910830	2673660	2537310	2367390
P16568	84258.6	76419.4	88186	0	0	0	0	0	0	0	0	0
A0A0B4KI07;A0A0B4KI51;B5X552;Q9VAP9	257724	280306	258689	374737	397698	381061	718554	692059	724975	967650	952337	592310
M9PGW8;M9PHA0;M9PHL6;Q8IR86;Q962F2;Q9VYV8	832190	871955	834785	1101650	1074340	1147910	658946	620509	609889	477746	560220	0
Q9VTC2	40659.1	45822.1	41425	0	66343.4	0	0	0	0	0	0	0
Q9VF08	121168	110293	100954	90660.4	82686.1	60345.9	90583.2	0	0	0	0	0
P35381	40374200	37434800	34909600	39318200	40849900	36737100	36690100	36801600	41131000	34074700	33755800	41212300
E1JI03	513070	0	450430	0	0	0	0	0	0	0	0	0
P29746	22396100	22067200	21551600	43189800	41790800	41145900	66766000	71738200	70813200	72964900	79187900	86202200
Q8T9B6	1196940	1155710	1196820	1517920	1494600	1507900	1442420	1369840	1346100	1313030	1320630	767933
Q709R6;Q709R6-2	335650	327470	330010	414920	335520	367430	229153	253750	216255	170117	172284	0
Q24207;Q24207-2	336533	289413	316036	518452	501081	556180	0	0	0	0	0	0
Q8SYA7	1870970	1861520	1768280	3043410	3035120	3009070	4561790	4154200	4238970	3722470	3655350	4466230
A1ZB61;C1C5B4	154225	166971	0	0	0	0	0	0	0	0	0	0
Q9VD48	1459440	1434020	1407850	5024690	4953160	5103760	3654170	3562270	3596590	4403620	4554570	5304750
Q9VEX6	1725860	1804040	1725750	1580930	1442590	1422440	1731920	1577120	1683960	1022410	1076820	739338
Q2PDQ6	612783	593312	613594	612824	603292	576850	642034	596656	562610	1742950	1747350	2435530
A0A0B4K6V0;A0A0B4K7K9;A8DY79	1176950	1177670	1166250	993510	951496	986547	523901	524878	510193	461061	322249	274338
A0A0B4KF38	2395910	2400490	2394580	2071320	2099250	1962550	781573	741560	722439	450930	451351	913978
Q95NR4;Q9VJ86	179072	161771	149239	0	0	0	241374	237897	213822	0	0	0
Q7KTJ7	1006110	1037850	1000960	978844	993419	994217	604319	610349	577119	487830	472869	0
P92208	318394	290729	304721	0	0	0	0	0	231871	0	0	0
D1YSG0	616488	521766	503370	443335	358443	356113	358774	309582	329348	311611	0	0
L0MPZ1	3057710	3107130	3028160	2498660	2599180	2600690	3015340	2964590	2870580	1861780	1805090	1273670
Q59DX2	283092	259255	224682	278482	253053	248280	113917	132672	111183	0	0	0
C8VV40;Q7KRX5;Q960S3;Q9VB04	214897	230707	196890	284654	307279	341837	210331	182802	183168	230016	228448	57869.6
A8DZ09;M9PBC6;M9PG25;Q8SX73;Q9VJI6;X2JED0	0	266069	257378	376365	385910	405169	137318	0	0	0	89513.7	0
Q24523;Q24523-1;Q24523-3	208912	209734	238886	0	0	0	0	0	0	0	0	0
Q8SWZ8;Q9VH72	267044	273848	284314	183887	338287	181678	0	0	0	0	0	0
P39736	278116	271705	285132	305644	318299	306978	154980	183560	0	0	189490	0
Q6NP54;Q9VHC3	1022550	1070160	998448	1327230	1377050	1216110	1001000	1050790	1031590	710906	695016	623867
Q9V3B6	122378	104315	120998	119584	68568.5	0	0	97642.9	74787.2	47998.2	0	0
Q9V438	135660	128480	107636	0	0	0	0	65075.5	0	0	0	0
Q03017;Q03017-2	391412	383503	374371	338459	468437	454013	291719	271933	302352	323685	215795	0
O15943;O15943-2;O15943-3;O15943-4;O15943-5;O15943-6;O15943-7;O15943-8	257858	250456	237208	263300	336373	236671	117232	164462	198221	126777	0	0
Q9NHE5;Q9NHE5-2;Q9NHE5-4;Q9NHE5-5;Q9NHE5-6;Q9NHE5-7	206558	227925	213742	175808	0	0	0	170347	0	287950	328038	0
Q24572	427540	466036	468588	554173	564083	551462	395447	390694	356561	0	188304	0
Q9V396	1891990	1854110	1783180	2564470	2576080	2484560	2120970	2059950	2364230	2926010	2999820	2482610
Q9VTU8	386983	364672	395936	387917	412772	370157	649587	644343	631925	535739	440811	0
Q9VH26	409019	410501	429113	600675	615848	643382	399485	392951	318808	599813	554561	264607
Q11002;Q11002-2	119995	98350	89495.3	0	18643.2	0	0	0	0	0	0	0
P29413	3074180	2941640	2680290	3014130	3233360	3403380	4977760	5552640	4971860	3878880	4087740	2760100
A0A0B4K6A6;A0A0B4K6E2;A0A0B4K6R7;A0A0B4K790;A0A0B4LHD7;A0A0B4LHD9;O18367;Q24413;Q9VDG5	152298	115163	109518	0	0	0	0	0	0	0	0	0
P62152	20412800	22475200	21411100	48724000	45826900	46500300	40669800	61418700	69455600	79830100	70957600	76191500
Q00168;Q00168-2;Q00168-3;Q00168-4	216290	242105	233854	240132	243058	255015	305287	319470	291320	254716	229346	0
Q9VXF1	400206	441128	442259	813408	869898	918839	805344	618856	702667	573310	672960	465336
P48451;Q24214	142804	184000	191630	0	0	117562	0	0	0	0	0	0
A0A0B4K6W0;A0A0B4K7L3;A0A0B4KEH7;A0A6M3Q762;A0A6M3Q831;A0A6M3QH40;A1Z867;B7YZD8;B7YZD9;Q966V1	713473	728206	715732	692124	745647	738010	508486	530739	466209	346365	329899	0
A0A0B4K7W2;A0A6M3Q951;A1Z869;Q7JR75;Q966U9	72592.5	70168.4	76810.3	0	0	0	0	0	0	0	0	0
Q9NIP6	363023	383421	434386	775469	804959	989663	530023	592429	576627	611357	666410	0
A8DYC4;A8DYC5;Q6A1Q0;Q8SXW2;Q95RK9	456720	512026	506404	0	0	550245	424338	506129	543816	0	0	0
Q9I7D3	600853	600000	651149	910963	934087	996886	469221	662093	473247	437014	529723	0
Q9VPX6	346266	335755	360364	341841	217961	0	0	0	0	0	179887	0
P17336	1705880	1675210	1654470	1436530	1598880	1611980	1061440	1070920	1076670	1475860	1246320	1796950
Q7K485	336041	315399	296117	302220	308306	297608	213920	254990	219970	231543	246484	0
Q9V3A4	173901	178829	157422	0	0	0	0	0	0	43025	0	0
Q27294	138885	125303	0	191127	201720	194801	209754	237207	180824	0	0	0
P41044	4456760	4388030	4421890	5638700	5777660	5630540	2482850	2522000	2665360	1659870	1704110	1244100
Q9VX35;X2JFW6	793615	808559	821101	1552800	1615460	1549740	570473	456636	410786	650347	641430	0
Q9VD55	162452	147108	149570	102562	111645	109553	0	0	0	0	0	0
O97059;Q8SZL4;Q9V3L8	460797	452032	457657	521245	520738	519232	594955	588145	628639	470933	457524	0
O97062	233767	235076	231963	405847	413981	432541	230465	238929	229791	284906	253275	0
O97064;Q8MRD2	437586	430096	463167	2198730	2221960	2379200	1594530	1600320	1699060	2543170	2378360	1570580
P12613	65030.5	61966.5	71519.8	0	0	0	0	0	0	0	0	0
Q9W392	118405	126013	152093	0	0	0	0	0	0	0	0	0
P48605	64231	65576.3	74541.9	0	0	0	0	0	0	0	0	0
Q9VCW2	308722	315523	318717	484901	528020	456303	421340	442588	451325	248221	201249	0
Q9VPI3	296611	288171	322981	483529	509292	517102	213872	204272	234563	158061	0	0
Q24276	444887	476893	462916	528706	536335	526519	368531	360037	325193	176061	237702	0
Q9W0R0	1149340	1170460	1129210	1432160	1439680	1400270	556941	642452	645462	714771	795438	0
A8JQT5	295119	327047	359320	449427	456317	441134	151096	184838	172115	156747	119933	0
Q7JUY7	1091560	1087590	938462	0	0	113973	0	0	0	0	0	0
A0A0B4LF29;A0A0B4LFC7;A0A126GUP1;A1Z9M3;A1Z9M4;A8DYD1;A8DYD2;A8DYD3;B7YZE6;C9QPD9;Q7KHK4;Q8IGK0;Q9NI49	98055.9	115551	122945	0	0	92449.8	102692	0	112414	0	86980.3	0
B5RJ55;Q4V5D6;Q9VQU0	648276	624503	642433	710268	750646	669905	941978	884348	926616	742817	765036	719067
A0A0B4LH32;A0A6M3Q8E0;A0A6M3Q9J1;A0A6M3QHJ1;B7YZM3;B7YZM4;E1JGQ4;Q7KVP5;Q7YU92;Q9W2I0	214731	0	182111	0	0	0	0	0	0	0	0	0
Q9VG26	577726	568461	588586	793152	782117	788756	855720	849595	881319	1034720	1081470	0
B7FNP2;B7YZX0;Q8INW2;Q9VIU9	1488060	1458790	1399140	2608110	2523150	2594650	2101640	2103880	1907430	2435270	2538220	1909930
A0ANY9;A0ANZ0;Q9U5W4;Q9VM69	179268	147895	0	0	0	0	399207	296412	305730	0	0	0
O16050;Q95SB2;Q9VES8	381257	398477	396208	575103	474219	607112	354087	385608	289815	275018	229721	0
Q4V3G6;Q4V3J3;Q9VM58	587957	650038	590694	0	532536	0	0	0	0	0	0	0
Q7K4Q5	455193	471368	417625	568864	534453	578740	419624	440689	456924	34414.3	39256.8	0
C5WLR2;Q8MT28;Q9VRU1	557194	574782	567850	482680	524558	482824	242623	231686	233305	213015	226931	0
E1UI89;E1UI91;E1UI93	348106	323132	376699	438698	418261	417234	179597	173342	161565	397532	399188	0
Q8SX57	95405.1	96948.2	74284.6	0	0	0	0	0	0	0	0	0
B7Z143;C7LAH5;M9PHN7;Q8MS22;Q9VYL7	225703	215343	231391	0	324785	316448	177074	194592	172549	183570	0	0
Q8IGT4;Q95TH7;Q9W149	243981	237014	248910	1439100	0	0	0	111175	152037	0	0	0
Q32KE4;Q9VZZ1	364735	313424	309436	709572	731940	731084	885815	839759	886727	1258210	1159760	1169310
B6IDH9;B6IDI0;Q9VP98	146629	130414	126339	0	0	0	0	0	0	0	0	0
Q9VH39	139013	138804	113661	83440.4	124848	0	0	0	0	0	0	0
C9QP57;H5V8E8;Q8IHE3;Q95U00;Q9VDZ7;Q9VDZ8	457859	443504	458609	0	0	0	285604	0	0	179169	119230	0
Q9VAN0	787914	753089	763131	626867	627643	653821	1205820	1250210	1189690	945864	882810	0
Q8INP8;Q8INP9;Q8MQQ5;Q9VHI8	756709	703434	755949	893910	912161	868208	0	0	0	0	0	0
Q86NS7;Q8IRD3;Q8IRD4;Q9VZQ8	1051980	1069560	1031090	1456300	1521180	1429270	1386900	1315150	1306270	1143270	1197020	761472
Q9VN93-2	155535	155792	152334	190996	164816	95835.4	250763	246946	237497	179249	139433	0
Q9VN95	151010	156492	153940	0	0	0	0	0	0	0	0	0
A8JQY2;B8A412;Q8INJ4;Q9VGF8	201708	201182	194996	0	0	0	252012	251680	252586	270523	254372	0
Q8I725;Q8MR05	297903	277141	275575	234011	250609	274936	324381	275263	0	0	0	0
E6PBX6;M9NGX5;Q9W2Z7	300898	313314	290883	341017	336048	343431	113282	329310	263915	459726	446367	355250
E0R953;Q4V615;Q9VYC9	508947	461102	481101	371557	421033	424747	0	136980	0	172221	114114	0
A0A0B4JCW7;A0A0B4KG40;A0A0B4LGZ2;A0A0B4LH08;A0A0B4LH38;Q9VH10	696434	750823	749540	958547	1173590	1052480	1002280	971309	816333	902468	794204	0
Q8SXG6;Q9VZH5	249694	226258	253108	264761	243716	278294	115730	0	0	206184	137967	0
Q5BI82;Q9VVC0	339988	346539	329381	497714	0	0	0	0	0	0	0	0
Q9VLK2	242711	226771	221633	0	132864	0	146185	160956	160337	0	0	0
Q9VZE4	47987.1	56224.4	50914.6	0	38165.3	0	0	0	0	0	0	0
B1PFP9;B1PFQ8;B1PFR1;B1PFR5;B1PFS0;B1PFS2;Q1EC09;Q9VJI7	479691	491444	480604	557014	555108	548741	0	0	0	0	0	0
Q9XZS3	960546	962212	1003590	1427700	1418800	1376370	1898180	1638010	1811750	1138360	1147960	665539
E8NH21;Q7KTI1;Q8MSR2;Q9VLM3;Q9VLM4	101235	117248	122741	102511	128916	0	0	0	0	0	0	0
Q8SWU7	366573	339120	339232	242716	216933	230311	0	0	0	0	0	0
C6TP91;Q4QPZ7;Q9VC53	448314	518880	465269	452115	477997	500209	518303	471630	437370	481707	401246	297474
A0A0B4LHL1;Q6AWM4;Q8IGT7;Q8IMV7;Q9VC50	121330	117976	104982	159023	155270	149723	103962	114379	142111	90077.3	0	0
Q7JYN8;Q9VMI2	387756	382285	383812	671584	749703	687053	409500	451151	404475	735181	741866	0
A0A6M3QGB1;M9PEP9;M9PEZ3;M9PF51;M9PHX5;Q8IQC8;Q8SXS6;Q960H7;Q9VT45;Q9VT47	0	44004.5	42754.5	0	0	0	0	0	0	0	0	0
Q9VWD4	104761	97866.7	105010	0	0	0	0	0	0	0	0	0
C1C592;Q8IQW2;Q9VWD1	54445100	54059000	56227900	78995900	83740300	80558400	47492700	47130200	47038900	49830900	50981200	52165700
C6SV11;Q9VLQ6	467954	488387	459945	447250	387373	393269	695502	732782	733760	605036	585816	0
Q4V697;Q9VE31	658976	635482	669464	758810	741553	703834	864859	750039	797845	536229	553863	387708
Q3KN54;Q9W3V3	59951.8	53296.9	53118	0	0	0	0	0	0	64580.8	0	0
A1ZAX7	297885	0	259088	496592	0	452493	291559	265113	198697	302370	286739	0
Q4V5I9	0	102384	112550	200147	191678	193481	220583	263515	275509	191027	0	0
Q4V4U0;Q9VZG1	0	791327	1066760	1627070	1540440	1617350	1383070	1387070	1477960	1788600	1830640	1323980
Q8IR41;Q9VXX6	497368	522702	559672	693671	596436	660153	1085180	1064110	1145430	1015590	1020120	0
D0IQK9;Q9VWU0	102661	86005.2	120558	0	0	0	0	0	0	0	0	0
A4VA55	575124	588409	565003	1237140	1285170	1550030	1420510	1315720	1316600	866813	942385	534068
Q9V8M5	820117	756125	814066	528953	489704	496346	242690	256987	204098	267615	222058	0
A0A0B4LFU6;A0A0B4LGY4;A1ZBG9;A1ZBH0;Q6NL66;Q7K173	139524	127230	133079	121703	111308	71143.3	0	0	0	0	0	0
A1A6W0;A1ZBH1;A8DYI9;Q7K4M9;Q8IGB6	87015.5	87072.4	81249.6	0	0	0	0	0	0	0	0	0
D2NUK0;Q9VZ37	229849	265526	219833	253357	0	257632	329491	287514	290227	165016	205869	0
A8DZ24;M9PBG0;M9PDE6;M9PDL8;Q9V9N7;R9PY70	166164	174009	182372	0	0	0	0	0	0	0	0	0
A9YKI3;F6J532;M9MS40;M9PH39;Q95TP4;Q9W321	272078	248587	269431	717319	610178	622627	308014	359684	351240	338637	316364	0
Q7K0S8;Q9VRD4	136902	141935	142791	0	0	71223.1	0	0	0	0	0	0
F0JAP7;Q9W3F3	1468040	1513360	1496060	1371050	1443190	1475700	1422140	1568300	1478100	1279460	1174800	862951
Q9VQ52	110666	124080	89498.4	0	572397	0	1105360	973509	1048280	1401990	1133390	1061030
Q8IMK6;Q8MZB6	225363	225667	232488	325659	339572	314731	295036	270921	310039	355140	341372	0
A1ZAN2;A4UZL2;A4UZL3;B7YZI1;D0IQI2;Q8MR93	201568	209940	233300	0	0	0	0	0	0	0	0	0
Q9W2L7	80191.9	0	113952	0	0	0	0	0	0	0	0	0
Q8SYZ3;Q9VUU7;Q9VUU8	158521	173993	175320	0	0	0	0	0	0	0	0	0
B4F5F5;B4F5F8;C0MLC9;C0MLD8;Q9VYG8	880642	905376	952362	0	301368	233438	0	0	0	0	0	0
Q8MYY9;Q95S36;Q9VYE3	83027.6	114369	88236.5	0	0	0	0	0	0	0	0	0
B7FNM8;C3KGQ8;M9MS70	194464	204377	186542	0	0	327515	425119	460800	478752	0	0	0
A0A0B4JD57;A0A0B4JD95;A0A0B4K7Q4;C9QPB4;D0IQ99;J7JVR0;Q1WWE4;Q59E58;Q59E59	146243	155112	147730	0	0	85578	174254	167763	172306	0	110950	0
B5X542;Q7KUT5;Q9VW41	231017	236157	194586	187289	182906	180456	0	116112	118007	70846.3	0	0
Q4V6K9;Q9W482	447155	399606	408528	476821	502656	453014	460365	551650	488394	378713	419962	0
Q8MRZ8;Q9W3H0	185645	199941	178886	277498	259774	284865	354771	362488	363119	389143	413655	0
Q8T9D5	361182	381833	354906	346268	351779	338218	0	0	0	0	0	0
A1Z7Z4;C9QP80;Q7K2P3;Q8IGD2	11935500	11556700	12400800	10219300	9844550	10354500	8904000	9036550	8832230	8841250	8775980	9127900
Q8SY86;Q9VQT5	2968740	3080520	3115260	3482000	3285780	3218160	7851990	7974160	7872480	7133090	6802800	6929270
Q7JX94	316597	310552	321080	219824	249295	256705	498456	591636	610639	0	0	0
Q0E5N1;Q0E5N2;Q0E5N3;Q0E5N4;Q0E5N5;Q0E5N6;Q0E5N7;Q0E5N8;Q0E5N9;Q0E5P0;Q0E5P1;Q0E5P5;Q0E5P7;Q8MYV4;Q9W3R9;X2JE07	286005	258267	279896	274676	225012	264959	0	0	0	0	0	0
A4VA25;Q8SY78;Q9VIQ6	249349	221720	230894	507126	587171	531478	1052520	1200780	1029950	576993	530910	0
Q9VH95	966354	963031	955287	1067000	1088850	1151810	854929	916850	930311	788911	790058	0
E1UIA5;Q9V405;Q9VH79	497891	524599	552335	456242	480321	434344	0	0	0	0	0	0
Q9V6U9	214160	256558	243586	300743	289197	279992	435031	428023	422103	405545	421502	0
D2NUG2;Q9XYZ9	742748	747168	743334	898896	918374	888311	432996	379704	404468	564492	642011	0
Q95RY2	420763	430298	442101	425319	414082	452155	205118	216373	248087	150097	0	0
A2RVI0;Q7K076	325193	324294	289096	423758	429676	454407	405903	385288	357898	275615	293433	0
Q9VKT1	211196	231992	0	1781280	1738560	1848690	0	0	0	1773630	1794020	929037
Q9VG76	191738	197569	199295	0	0	0	0	0	0	0	0	0
A1A6Y2;Q0KI39	326154	348464	337164	480847	455814	483801	377957	0	317992	0	0	0
Q8MZH7;Q9VDI5	2151750	2192600	313929	2012830	1899250	2019970	2403660	2666620	2662270	2483210	2288390	1558280
F0JAP3	331188	340069	361164	239806	251807	258834	415756	435529	407991	158000	99386.2	0
Q6NND1;Q8IMC1;Q9V4E7	135037	154421	140266	194016	171297	0	713125	585318	592230	354962	382007	0
D9PTS0;Q960J9	346775	346442	332439	0	0	0	0	0	17632.2	0	0	0
Q9VZ64	61836.2	65231.8	42584.2	0	0	0	0	0	0	0	0	0
M9PGG8;Q8SXJ8	530317	537301	549855	661035	707809	740279	460865	360282	337613	334719	0	0
E1NZE1;Q9VU13;X2JCD3	269709	281756	273673	0	0	0	241541	168396	153103	0	0	0
Q4V485	611227	629189	703710	0	0	0	1108740	778589	750116	506907	548867	0
Q8SWS2;Q9VYM7;X2JEY3	1947330	1636940	1526350	1983850	1971040	1890520	5315050	4342670	5574360	5078010	5416200	6217880
Q95SN8	0	61914.3	60550.5	0	0	0	118517	146092	0	0	0	0
Q7KW39;Q7KW39-2	510407	542237	450444	618358	607373	607089	450953	622081	549447	388248	460435	0
Q8INB5;Q8T435	149364	135491	152891	0	0	0	0	0	0	0	0	0
C7LAE6;C8VV38;C8VV56;M9PI96;Q86BI9;Q86BJ0;Q9VVV5;Q9VVV6	358663	325007	319449	0	0	0	0	0	0	0	0	0
H0RNA2;Q9VT25	173712	188057	161937	0	0	0	0	0	0	0	0	0
E2QD66;Q0KHQ2;Q5BHW4;X2JG15	135334	125981	115391	0	0	0	0	0	0	0	0	0
A9UN96;Q9VWQ3;Q9VWQ6	473497	471691	448180	0	309271	291277	0	0	0	0	0	0
Q9W337	563869	587256	589525	986615	918231	962019	766517	781827	785910	1019710	1110050	700078
Q9VKQ0	840005	843567	866162	1257860	1367600	1387440	2092160	1996930	1731540	1417910	1410600	2973380
C1C568;Q6NLK1;Q9I7T1	654751	711249	688330	770501	0	0	801640	878571	0	575355	567372	0
Q8IGY5;Q8IMG1;Q9V9U3	1861200	1702770	1702520	2141450	2248880	2275550	2477710	2408700	2415180	2491340	2438840	1323160
Q9VZ49	1824910	1811650	1864290	1470870	1524210	1376150	1506640	1569880	1647810	1126600	1183510	1130610
Q8IGF6	239567	226582	252146	561377	546934	555528	878509	757294	940180	560833	439002	0
Q4V5E9;Q9VPR5	513150	526512	506100	524725	521180	541191	348643	330528	354088	360184	326154	0
Q0E9F9;Q86P95	237134	252608	266741	0	0	0	0	0	0	0	0	0
Q86PD3	603006	632386	639475	683893	732897	729533	474506	490762	545841	515113	512318	348854
A8YPP6;A8YPP9;A8YPQ0;A8YPQ3;A8YPQ4;E1JGP3;E1JGP5;E1JGP7;E1JGQ0;Q9W2N3;Q9W2N4	112846	0	119644	0	172790	0	231470	215570	204932	101525	82447.6	0
B5RJE5;Q0KHY8;Q8IGI8;Q8IMJ0	235385	226661	215178	356159	349681	357680	1256860	1388930	1325060	597184	599664	0
A0A0C4DHB8;Q0KHZ4;Q8IMK1	233882	239634	226707	366343	375174	355943	238464	221422	201366	266348	303353	0
F2FB73;Q9VB64	97029.6	97701.1	0	0	0	0	0	0	0	0	0	0
D2NUI1;Q9VBG7	266262	254036	249087	0	0	0	0	0	0	0	0	0
A0A0B4KFZ2;Q6AWD5	153057	162616	176548	0	129579	92697.1	35432.3	44183.5	72001.5	0	0	0
A0A0B4KFB8	390561	393273	382656	237968	295658	200186	226751	0	296512	445759	267814	0
Q9VL63	178460	158925	196189	0	269452	0	92792.2	108857	0	0	0	0
Q4V6G5;Q4V6I8;Q4V6M1	151526	150375	137777	93984.7	101883	103115	0	0	0	0	0	0
Q7KTG0	96980.9	83383.9	97385.5	0	0	0	0	0	0	0	0	0
C7LAB3;D0IQD2;Q9W3X7	1159930	1181960	1181530	1337690	1324920	1407870	2079200	2016940	2124540	1593360	1547410	1471230
B9EQT3;Q8IQC6	129080	118955	127329	205878	232622	212328	149251	183688	190055	0	0	0
Q9W3Y0	120101	130297	115879	0	0	0	247114	252951	262862	0	0	0
E1JI71;Q9VSM0;Q9VSM1	469071	439317	452280	562885	512582	623954	548772	588095	638391	374273	343942	0
Q8SY96	435660	485063	467617	480665	508061	472779	423093	477940	429790	404251	431891	0
H0RN65;M9PHP6;Q9VRF7	192473	250863	255612	363355	376843	391626	341871	293729	339676	175631	176230	0
M9PHI8;Q9VWP8	1263680	1050710	1204620	2346070	2287570	2322380	1457630	1518050	1549370	2096830	2053560	1770110
C7LA72;Q8IQX3	1803420	1746540	1710180	2737880	2791050	3184160	3827610	3737050	3537330	2980630	2862070	4396810
Q7KW14;Q7KW14-2	76961.3	84293.1	72313.5	0	0	0	0	0	0	0	0	0
Q76NQ0;R9S0M5	731994	751219	646780	0	583658	0	527826	0	0	0	0	0
A9YJ83;A9YJ86;A9YJ87;F6J400;Q9W3Z4	30566.4	33141.1	28575.6	0	0	0	0	0	0	0	0	0
M9PBJ1;M9PE03;Q0E8J3;Q0E8J4;Q3KN34;Q7Z1Y4;Q9W053	561365	501696	515740	529391	517509	535766	198628	217069	231117	0	0	0
D1Z357;Q2PDM3;Q6IIX1	116958	120585	152061	0	0	0	0	0	0	0	0	0
B3DNK6;Q2PDU0	170930	189519	145502	0	0	0	0	0	0	0	0	0
B3DNG2;E1JIS4	893563	850490	882442	5723830	5079910	5586230	0	0	0	16581600	17381000	19264900
C6SV06;H0RNG5;Q0E8T6	672265	648903	561270	1050180	1083690	1104940	625763	538678	531257	657172	678276	340303
Q9VT02	129392	115578	103382	0	0	0	0	0	0	0	0	0
C6TP67;E1JGT3;Q9W1R6	0	193829	198889	234295	284028	0	533469	520985	477640	405775	424712	0
A8JNG6;C9QP11	238826	246154	257973	153633	160613	164619	327872	346022	321042	182437	186231	0
Q32KE8;Q9VGE4	78714.2	81136.1	0	0	0	0	0	0	0	0	0	0
F3YDN9;M9PGW5;O76869;Q8I072;Q8I081;Q8I097;Q8I6B8;Q8I6B9;Q8I6C0;Q8I6C1;Q8I6C2;Q8I6C3;Q8I6C4;Q8I6C6;Q8I6C7;Q8I6C8;Q8IRV2;Q8IRV3;Q9W4V1	99047	106359	111828	125888	104415	80000.5	310936	241172	286425	63633.4	0	0
Q2PDW1;Q8T0C2;Q9VPT9	348634	330875	277953	324847	316535	291011	213046	221106	217057	226074	205105	0
Q5BII6;Q9U1L2	495958	517005	492317	191796	129501	123193	0	0	0	0	0	0
Q8MMC4	373739	336019	348332	777029	766961	823887	695699	679676	633879	737714	739410	689772
D2NUK5	2832960	2935070	2901450	3730950	3686900	3730950	3611140	3363820	3558260	3863010	3484110	3422690
A0A0F6QCQ6;O46096;Q7K511	195543	182304	207074	163953	142023	148838	0	0	0	0	0	0
Q3KN62	2817510	2556110	2502420	3010530	3155250	3159170	2412440	2259850	2437190	1659970	1692800	1462260
M9PDW8;M9PGT0	536480	521620	515422	548773	537874	552381	721814	460865	324422	256155	177352	0
Q7KVQ0	258914	293878	270377	0	0	0	0	123852	126070	0	0	0
A8Y4V5	101591	132173	85109	134008	222973	146267	271963	286733	261780	204167	175323	0
A8Y535;D2NUK7	4127130	4457520	4272900	4737520	5234130	8024210	330132	14844500	16745700	12559400	16473700	21437700
M9PBA3	3389260	3467850	3470600	3555490	3540300	3591330	8772570	8940090	7895390	4210040	4165130	4216970
B9EQZ3;C1C591;Q9W136	713555	708880	703486	1078380	1135600	1081450	722522	635789	599057	533755	508958	306281
D5SHN8;R9PY51	1105830	919415	991508	2605180	2550360	3069350	1656300	1593510	1627010	1600020	1426280	1483490
D3DMR7;E1JHZ6	211657	208519	0	4985600	5089690	4547380	0	0	0	4508780	4218040	10746700
Q9VZA4	1182350	1245840	1219520	1543130	1512710	1430840	543081	355103	499305	383563	455608	0
F3YDA8;G2J5X5	319526	286043	295759	363234	367234	351336	161371	142610	0	314061	246265	267741
G7H7Y5	237689	237255	234826	0	227821	0	0	0	0	221845	0	0
F2FBB8;M9MRN7	241903	237817	232836	328917	278439	328941	735322	779824	776138	557666	612594	0
F7VJS8;Q6IJE8	79074.1	91194	94321.8	98987.3	0	101097	230710	225570	228036	203995	203575	0
Q0KIC3	196319	196140	225892	294407	285793	265069	184093	203049	287053	195224	194366	0
Q8MS74;Q9W2C5	553549	550012	528542	1308840	1329390	1422880	551269	470841	476850	302808	321564	0
E4NKL2;H1UUD4;Q8IPU3;Q9I7P8;Q9VPB3	1073640	1097600	1094760	1548620	1504340	1527260	1438150	1518280	1464750	1376380	1438750	988404
C0HK92	6737080	6865860	6633020	7815180	7647990	7874600	9348460	9477340	8677210	6261950	6069770	5209190
C0HK92-2	209225	214649	217724	214408	152620	134502	58302.4	0	0	0	0	0
C0HK94	893615	920723	874368	969496	981814	982146	463276	452975	453236	396212	393164	0
A8DZ06;D0IQF5;X2J9Z3	87486.7	94034.5	0	77848	160036	115235	102352	72191.4	95705.7	0	0	0
A1Z9A2	417985	436169	417988	0	0	0	0	0	0	0	0	0
A1Z9A8	261699	297215	251395	353525	308110	326563	0	32169.5	0	0	0	0
A0A0B4K663;A0A0B4K690;A0A0B4K6I8;A0A0B4K6Z4;A4V2Z1;B5RJH7;B7VEK1;B7VEK2;E1JIM0;E1JIM1;E2QD16;Q0KI68	0	217655	214523	0	0	0	0	0	0	0	0	0
A8JV19;A8JV25;B8A431;E8NH33;M9PHT3;Q7KUX2;Q8T0R6;Q9VXA5	720676	710343	714080	646291	617123	683021	455490	448490	394959	376023	366739	0
Q95RV6;Q9VV52	185219	169490	183866	261181	258907	252311	219934	220442	252463	270264	282071	0
Q058U3	10734400	11518100	10113400	18059500	19334300	18888500	19805700	21964300	20849900	19603100	20527700	16502900
A1ZAI5	496017	503771	480316	377518	375333	387771	393965	371321	333618	468506	503367	0
B1PH59;B1PH60;B1PH63;B1PH76;B1PH90;B1PH91;B1PH92;B1PH93;B1PH95;B1PH96;B1PH97;B1PHA2;B1PHA3;B1PHA6;B1PHA7;B1PHA8;B1PHB1;B1PHB3;B1PHB4;B1PHB6;B1PHB9;C9QPE7;Q9VM19	210406	246509	222481	132485	0	0	0	0	0	0	0	0
A1ZB79;Q8IGG3	3379170	3419150	3416100	3005770	2982640	3057120	2384180	2354100	2300670	2080550	2272140	1521930
Q8MRU8;Q9VD00	86665.6	91110.4	82308.1	0	0	0	0	0	0	0	0	0
Q86PE8;Q9VL01	3129740	3244900	3162780	3558010	3676640	3430000	3152480	2548800	2880610	3798560	3917000	6306220
A0A0B4K6M4;A0A0B4K784;A0A0B4K7W1;A0A0B4KHN3;B3DNL4;E1JIZ0;E1JIZ2	389865	385802	411401	523528	525954	449130	254061	284925	238097	0	383721	0
A1ZBB4;A8E6M1;E1JGL8	483710	498449	503461	569402	561712	541479	333103	269299	217820	235817	245337	0
Q95RT3;Q9VCB9	121121	129409	126141	137539	141712	136243	118934	133409	101139	59247.7	0	0
Q0E8P5;Q8MSH1	521442	522167	544206	853081	899196	966576	493869	474912	523587	609901	527225	0
Q7KTP7	345162	334621	351174	438162	414393	406963	0	156976	0	0	0	0
C6TPB6;Q9VCE0	240289	256081	0	0	0	0	0	211720	211683	251735	229810	0
A0A024E3A5;Q059D4;Q86NN5;Q9VPE2	393697	399083	389455	438029	425772	442428	394298	372722	383230	431301	281610	0
A8DZ00;E1JHH0;Q8IP76	1322950	1191560	1289060	2009400	2039280	1978920	1596560	1662240	1558370	1172900	1157790	1203560
Q9VK68	133302	132811	140274	110204	132243	0	0	0	0	0	0	0
Q9VWV8	167783	187268	188561	160158	159507	149933	171260	207492	196346	155918	150811	0
M9NE59	1368590	1383320	1355280	1324920	1296470	1353090	1093220	1118000	1130660	670454	689691	507020
Q8MQL9;Q9VXU3	231415	206226	223212	0	350052	336427	0	155804	137377	0	0	0
A1Z9I0;Q8MS62	149931	164040	164018	125912	104135	97391.3	242177	273864	262708	130748	125390	0
Q5BII9;Q9VKR4	78404.6	68543.4	87053.7	0	0	0	0	0	0	0	0	0
A1ZAL1;B3DN95	373660	371805	383461	510307	582075	542044	544793	557588	530053	439829	309090	0
A0APE4;Q7JXC4	3816520	3976510	3925330	4050290	3880530	3883760	4073640	4285230	4206120	3158560	3235510	3403790
Q7JYH0;Q9VBF3	1735810	1639310	1952900	1872970	1763640	1673030	4160440	4500610	4099640	2759540	2721290	2795450
B9EQX1;Q9VK99	4453770	4350600	4311490	5229560	5625080	5348790	6591100	5923430	6175910	10168400	8585890	15349200
Q6NNA4;Q95TU2;Q9VKD8	149952	154754	145402	0	0	0	0	0	0	0	0	0
B5RJ68;Q8IQX5;Q8MQZ6;Q9VWQ7	251317	248298	242802	0	0	0	0	0	0	0	0	0
M9NDW6;M9NEF4;M9NFL3;M9NG75;Q8IQV5;Q8IQV6;Q9VWA0	53532.2	47269.3	0	0	0	0	0	0	0	0	0	0
Q5U126	4973380	4961210	5296530	8734800	8676910	8572700	7884500	7719630	7423090	7277570	7556400	9110430
Q8MYS9;Q9VLX9	804977	767382	741148	2673050	2541510	2546030	3437780	3053260	3040580	2702790	2258070	1592390
Q7JRL9	2445910	2576880	2468280	3282670	3070280	3166790	3181820	2988200	3142610	2466850	2645500	1882200
Q9VNX8	296616	277441	293794	0	0	0	0	0	0	0	0	0
A0APL1;A0APL2;A0APL6;C0MK69;C0MK70;Q9VVJ7	101971	96608.8	109141	0	0	0	0	0	0	0	0	0
B3DNM3;B7Z0D3;B7Z0D4;M9ND57;M9PBU3;M9PEE7;M9PHN9;Q7K3F6;Q8MQJ3;Q9VS82;Q9VS83	760073	762401	747141	0	0	545568	0	0	0	0	0	0
D0IQ98;Q8T0J5;Q9VE80	223768	0	221250	164136	0	212121	131238	197341	184128	123527	125711	0
Q9VE61	307427	366876	353338	528560	570353	507401	313160	339828	281887	216192	125721	0
E2QCZ5;H9ZJL7;Q8T0F3	77590.7	76032.7	63315.6	0	0	0	0	45710.9	0	0	0	0
Q8MRW3;Q9VUN9	478674	516043	505872	0	589182	568498	0	276349	0	0	0	0
Q9VXT7	451315	0	452068	576121	569842	561746	205537	0	0	0	0	0
A0A0B4KI59;M4YQ43;Q8SYB8;Q9VAC9	152471	154380	146158	0	162987	0	0	0	0	0	0	0
M9NCS7;M9NEC3;M9PB71;M9PCJ4;M9PF71;Q7KTI5	351810	366103	342128	0	283117	0	0	293033	0	0	301717	0
M9PF57	2893430	2491770	2151230	3624870	3488220	3602160	2094400	2222200	2256360	1763290	1610920	1129770
A1ZA23;Q8T0F0	1081250	1075590	1097930	2181600	2202400	2208710	215922	208792	221145	185238	164879	0
Q8SYN6;Q9VSC5	1080380	1067000	1005630	1104800	1100300	1078010	720971	618805	596468	618750	601242	1066990
A1Z7M0;A4IEC7;Q8IGG4	485362	465097	461918	619175	631294	670437	896711	936904	866798	444497	493778	0
A1ZA83;C0PDD8	691744	717981	700782	846225	862866	923922	751955	860929	806807	703104	736287	0
G2J5Z0	963521	942658	947339	1873090	1906220	2231780	2083660	1819530	1899460	1886380	2069010	2793400
A1Z8Z7;Q059A3	2129050	2126580	2037610	3086680	3140650	3124450	2960970	2967840	3044360	2139870	1975710	1820140
Q0E980;Q961R5	2954520	3103100	2956730	4228850	3863660	3927150	2848130	2994680	3205150	1754080	1748430	1129470
B5RJ18;Q8SXD6;Q9VRY5	53038.2	47137.5	40631	0	0	0	0	0	0	0	0	0
A1Z7H7;Q8MSK6	539068	526032	535049	412252	300579	441933	262090	255723	274408	0	0	0
Q7JWR9	456658	435051	440647	479261	484252	449712	427835	469851	457663	330721	283381	0
A1Z933	371346	383613	458949	610863	590125	573932	580275	602945	630109	902479	959193	496283
A0AQ24;Q9VQR2	4369700	4331450	4302310	6490040	6522910	5668350	2223810	2195610	2260420	2314470	2309520	2643990
Q7K326;Q9VHF9	1320180	1259690	1269560	1502730	1487490	1535770	7672890	7590060	7715780	6158450	5662910	5646820
Q9VMW7	512562	580109	522811	457689	531538	443103	195599	170824	220320	177923	154334	182875
D0IQE4;Q9VML7;X2JDB2	180985	0	203238	2111200	2199110	2317820	0	0	0	4911680	5375770	4642680
A1Z8G7;A4V9Y5;Q8MYT6	387287	380797	339616	805085	634948	758801	255513	529186	496773	1894580	1890650	947940
M9PC74;Q7K1W8	518608	471095	504372	652337	691676	739130	1233780	1116710	1174640	727550	915701	0
Q8SZ99;Q9VMI8	225670	233728	228288	0	0	270369	0	0	0	0	0	0
Q9VXB0	719690	729278	708095	1088200	1095840	1047100	2674440	2775230	2622180	3351490	3506950	4110470
M9PHV4;Q8IR21	113364	0	112314	170966	0	152561	0	0	0	0	0	0
Q9VW12	49553.8	44937.3	37381.9	0	0	0	157556	138221	132672	85334.2	0	0
Q8SZL6;Q9VIG0;T1W1L4	123994	106151	115198	0	0	0	0	0	0	0	0	0
B7Z0J4	51396.1	53898.8	59075.3	66777.9	50639.2	67971.4	0	38430.9	0	0	0	0
Q6NL87;Q8I0D4;Q8MQM4;Q9VFR2	458262	474803	529929	682118	705681	719743	2231830	2653560	2442760	1488640	1552130	0
C6TP73;Q7KT11;Q8SZU0;Q9VIJ0	272450	257637	259285	169253	179969	130781	246081	330702	342395	189302	189503	0
Q7K0X5;Q9W2N6	0	79330.8	77439.4	0	0	42139.9	0	0	0	0	0	0
Q8MS44;Q9VLH9;T2GG67	415424	409880	397709	173827	173613	138815	0	0	0	0	0	0
Q9VFS8	308577	289585	311802	281583	307476	267999	155855	176674	151947	112521	119014	0
B3DML7;Q8SYA8;Q9W309	268181	252642	219479	372228	193941	86838.3	73817.8	0	0	0	0	0
Q9VVA0	498630	490468	477483	727931	662185	719117	666956	640764	666863	361853	485641	0
B7YZN8	261683	256118	241542	396643	371699	443007	615933	658634	606020	888884	899472	472543
A0AQB0;A0AQB1;Q9W1V8	709276	741285	711300	815662	783180	720280	1061310	1022600	1065310	969533	1078100	620786
Q95SC0;Q9VXH7	121678	0	109211	0	0	0	0	0	0	0	0	0
Q8SZM1;Q9VS02	204337	176500	138893	0	0	0	0	0	0	0	0	0
Q9VX77	1228060	1299160	1135990	4384140	4326380	4421520	8619750	7430350	7049280	5505940	6729990	9388730
Q24269	0	527767	543649	0	0	0	568224	0	550059	353153	0	0
Q9VA18	3168670	3088600	3254920	4838500	5045010	5071040	4562950	4726610	4882440	5019980	5027220	3504230
Q9VZI1	6689410	6487720	6709610	7743890	7730100	7656880	6188070	6174780	6031330	5314810	5177580	6198380
Q9VEN1	441656	448641	456286	354015	307772	325732	289600	285808	288879	0	0	0
P25843	4971460	5023610	4876070	5901870	6160510	6285810	4390790	4360100	4267540	4591760	3756510	4951320
Q95SH2	135987	160623	139859	0	172074	0	33613.3	0	0	0	0	0
Q7YU81;Q7YU81-2;Q7YU81-3	177695	195369	0	0	0	0	0	0	0	0	0	0
Q9W4K0	125789	111974	129780	0	0	0	0	0	0	0	0	0
P12024	1151420	1125430	1111950	1289930	1375490	1383110	1308490	1361510	1471730	1106300	1147280	619859
Q86BS3;Q8T9D1	564987	577103	563507	610667	526051	546921	375442	337585	417123	420586	385022	172400
Q9VE46	609081	598022	578522	741299	772552	785869	865401	830581	881986	1113200	1111140	450893
A8JUP3;M9NDS9;M9NF05;Q9W2Z3	197025	0	218586	0	0	0	0	0	0	0	0	0
Q9V3Y2	228323	239237	236112	369789	363240	401390	265189	287299	267206	0	361325	0
D5AEL7;O97428	9130910	9598120	8793440	17799900	17617600	18292400	17902000	17988900	17050500	23551400	22587200	18960500
Q7YU85	344169	363042	378449	500661	493069	491123	285223	265085	274473	243393	0	0
Q7KMK8;Q9VT61	208040	198576	160113	221042	267591	0	191418	151766	108064	0	0	0
Q9VL69	179609	179113	158655	0	0	0	223094	225077	174612	0	0	0
D3DML3;M9NEC0;M9PF42;Q86M30;Q9VLT9	283567	289808	277354	283566	251989	133965	331070	267586	343453	174866	0	0
P08182;P08182-3	83882.8	0	107454	0	0	0	0	0	54403.3	0	0	0
Q9VMQ9	1546300	1511640	1524810	2015810	2418670	2382090	1701900	1859230	1844500	1769790	1827720	1185590
Q9VWA1	4633500	4950610	4639830	7473420	7359800	7343710	6473740	6258620	6268250	7346530	7696940	6509940
Q7JZ25	671862	658187	676822	0	548457	569957	0	0	0	0	0	0
Q9VJE5;Q9VJE5-2	661632	701302	692379	586626	516936	541926	454552	497389	437978	231580	211801	0
A1ZAB5	142334	122696	123234	0	0	0	125372	144643	113718	69339.5	0	0
M9PFE5;M9PFI2;Q9VU76	898252	885476	917188	845097	911029	877043	370816	372544	374832	270736	228403	0
Q9TW62;Q9VBI2	4881690	4901630	4917850	6643670	6784090	6635160	5873440	6088890	6114530	4263750	4567270	3225760
Q8T8R1	4800780	4443860	4419480	2943140	2695930	2848820	653371	451133	541214	692737	558511	0
Q8MT58	721174	729950	701048	680699	732949	640603	587943	545443	489767	484445	375708	0
A0A0B4KFK9;A0A0B4KG43;A0A0B4KGI6;Q24279;Q8IPP4;Q95TT5;Q9VN82	334720	339271	358963	442264	437999	448647	186538	192045	214155	205535	232613	0
Q95S24;Q9VVW7	1414440	1487300	1421970	1373380	1419690	1451450	1008810	891746	878225	849909	799887	0
O02393;Q0KHZ9;Q86P47;Q86P87;Q8T410;Q9VAL7	1671790	1743880	1681960	1676880	1555870	1380110	1758860	1766640	2022570	1115690	1079930	1281040
Q9W5N0	219571	221242	221084	208811	229286	206920	135756	213339	147470	0	0	0
P08120	550687	573524	522878	587565	1037830	946881	616631	719852	525646	659113	0	0
P46461	913157	0	959042	94639.9	153223	108217	433333	437796	478631	159356	108049	0
Q9VMQ5	191508	217515	190712	115239	0	0	156758	180238	207307	0	0	0
Q9V8R9	5258240	5475240	5276520	5157420	5065350	5126300	4548220	4349790	4455490	4233090	4446190	3609940
Q59E36;Q59E36-4	307183	318821	364597	396722	407674	388282	448892	475364	470491	470926	537383	365922
A0A0B4KEJ7;A0A0B4KEU5;Q7JVY0	742312	596946	685463	482210	237222	278707	0	0	0	0	0	0
O96046	1007680	897847	943063	1365360	1344380	1378530	917606	1000630	993365	1119980	1230970	982317
Q9VIQ8	4319870	4287830	4288890	7263000	7332790	7147630	9736310	10203100	10196200	5285080	5238380	4280890
Q94514	38051900	36573800	36271000	60299600	57382500	58514300	32150500	32486800	30594100	36959400	32963000	45591300
Q86NN8;Q9VMB9	11673900	12955200	11815000	7244820	6821540	19992900	20515900	21592700	12130500	26452000	27761100	28454000
Q9VHS2	586951	594370	564662	773001	682464	784328	0	0	646289	0	0	0
Q6IHY5	389971	340201	406381	0	396012	363850	523686	494045	503594	0	362861	0
Q9VVG5	53682	44286.1	55403.8	0	0	0	0	0	0	0	0	0
Q95029;Q95029-2	3330030	3335420	3338140	2635960	2567760	2612760	2215790	2130890	2084760	3433140	3224100	2298970
P07185	309603	312392	297674	0	0	0	0	0	0	0	0	0
P22977	293057	316519	307401	0	0	0	0	0	0	0	0	0
P07186	923400	929239	920469	0	0	0	0	0	0	0	0	0
Q24478	439665	399027	443805	666520	553921	619029	1051520	926475	890645	649583	739031	0
P07182	115085	98697.2	107228	0	0	0	0	0	0	0	0	0
P48603	105237	101458	93569.6	0	0	4660190	3954040	3749290	3769740	156330	2980820	3922110
Q02910;Q02910-2	384541	326490	179447	281348	152044	94360.4	27933.9	0	525897	0	0	195979
Q01617-6	1053160	1034370	1105030	1131790	1075800	1019680	225271	276280	292896	370807	314930	0
Q27597	235548	251623	263036	0	0	0	0	0	0	0	0	0
Q9VA32	5584530	5491600	5602250	7508720	7877710	7723560	2304070	2181340	2161780	1487420	1600790	1190250
Q9VLB1	232824	227508	219286	0	0	0	303739	364061	374449	319539	0	0
F2FBB9;Q8IPD8	557051	1059590	1070430	2625620	2719180	2613740	842271	880586	825253	492708	542726	0
A1Z8H1;Q29QJ2	3003330	3105910	2957610	3575220	3636920	3668030	10523400	9082660	9892900	7100360	6960300	7961950
A1Z8H6	233787	251495	227963	362942	309793	296054	683236	638517	680842	408149	380295	0
A8DRW0	22423100	23462500	21029800	44479400	48556800	50884900	80131700	81233900	82181700	66763900	70005200	74740500
A1Z8Y3;Q29QQ5	1786090	1756240	1787800	3571920	3707620	3595940	1092020	974590	1022890	650745	658431	638852
Q95RB2	10704400	11271800	11540300	13825700	14833900	14759400	26411200	27974200	30187000	23639100	23362700	28303900
A1Z8Z3;D4G7G5	508237	535186	519485	893711	864835	880592	1705610	1711920	1862910	1690560	1928990	23281900
Q7JZ94	549148	569678	559372	528544	0	582801	377846	362699	389096	247236	262947	0
Q7K2P1	619042	594850	615983	942387	947906	1039990	892408	728091	794263	793789	867499	625273
Q7JZW0	3819270	4081140	3784650	5310970	5167910	5289210	7083340	7117270	6976200	5979290	5440910	5218550
Q7JZJ3	248983	240428	226767	0	0	0	356021	366622	356633	267859	288460	0
Q7K5J8	324987	327008	283522	560631	619044	598125	794456	787081	820886	563023	571311	183627
Q8MLN7	43540.3	46538.2	48860.8	95926.5	84797.1	0	427260	496269	518443	742660	742577	337123
Q9W078	2177140	2168480	2171860	4189800	4364220	3947150	3102990	2829020	2898220	2882760	3135490	3049140
Q9W077	6989280	8979350	703928	12735500	741559	1279080	6405880	6563240	4948950	6516850	6572730	7723690
Q9VZG2	1557810	1638090	1513450	2398710	2619320	2681460	1257090	1168340	1196070	1430970	1281270	726670
Q9VZF9	210605	232158	210804	336160	382071	313462	174420	200439	205156	335385	593234	0
Q9I7Q5	788022	854903	823915	1780590	1799910	1807960	6260430	6714980	6161220	6863670	6251860	12445600
Q8I0P8	397514	403602	388650	552945	594299	624174	1144870	1056790	1129640	562453	554058	0
C4XVJ9;C4XVK0;Q9VS12	135532	82676.2	92085.3	0	0	0	219215	158682	76094.4	0	0	0
Q9VSN3	5377850	5458380	5537310	9574830	9278050	9089250	2284580	2100500	2218040	1808090	1633010	1371670
Q9VSY0	4233530	4200640	4119520	5363920	5450840	5282990	15182900	15276600	14786300	7060560	6768250	5310220
Q7JVF8	555996	603078	0	539118	577415	552178	277087	354828	344008	366721	405085	0
Q9VV46	16903800	17279100	17203700	30303500	30718100	30911800	8905490	8841320	9340760	7775820	7405960	7847630
Q9VVC3	2055940	2024970	1954350	2656830	2732060	2740320	1365140	1456520	1453390	1095360	1152950	694983
Q9VP55	161087	0	260681	269759	0	0	305516	322347	314837	183832	150242	0
Q9VP53	1048170	956998	1106870	1819330	1824590	1677730	6105860	5879350	6344950	4629350	5356960	5694270
A0A0B4KH84;Q6NR62;Q9VB82	2288440	2326780	2272900	4517490	4678780	4539340	499443	532219	504286	362271	600570	0
Q9VB81	1314860	1411120	1371110	2169260	2231360	2134670	575477	646269	605404	284213	219687	0
Q9VSH4	1036210	1113840	1120860	1052730	980345	1111410	427143	491582	525216	551816	0	0
Q8IPM8;Q8IPM8-3	1493550	1778120	1911550	2031860	1953100	2102170	4649330	4601670	4149240	5395490	5408630	3585040
O76804;Q9VEK7	227214	236153	177033	366537	351990	0	0	0	0	0	0	0
M9PDP6;Q9VPJ0	214443	231297	226900	238572	0	237984	72750.3	0	79424.1	0	0	0
Q9XYM0	791995	743454	749655	1052110	1056980	1041670	805969	836172	849678	699553	681220	0
D3YE81;Q9V3N7	835217	854665	850819	766408	719442	671435	377951	395267	401117	299846	233962	0
Q32KC2	92843.4	0	80064.2	0	0	0	0	0	0	0	0	0
O96967	55026500	62256900	61265000	141293000	131263000	141827000	31344900	27563300	31951500	36089300	36104400	45334800
Q26377	707440	716400	739390	1212430	1166500	1229170	2768550	2846960	2811740	2424080	2498620	1966540
Q86NL1;Q9VE52	139097	147904	127729	157673	120168	0	0	94764.3	0	113681	84283.1	0
P10180	166575	0	180006	0	0	0	85458.4	0	0	0	0	0
Q9VX67	87169.7	84621.2	79272	0	0	0	0	0	0	0	0	0
A0A0B4K6I6;A9UNE9;Q9VB96	91119.3	95485.8	93732.2	0	0	0	0	0	0	0	0	0
Q9VKS1	1255230	1344860	1265230	2032470	1927940	2022830	4435880	4806480	4512480	4823950	4954380	4090250
Q7K127	317433	308057	294075	330090	298988	304010	0	0	0	0	0	0
Q9W306	4591030	4962800	4458210	12759600	9474570	13094100	9404680	11122200	10374800	10018900	8609310	14364700
Q86PF4;Q9VG23	4063630	4246750	4281330	4616960	4522380	4596110	5172920	4832300	4916710	4648960	4777320	3040740
Q9W0J9	291806	299708	292265	183667	184881	177936	0	0	0	142792	168453	0
O46036;O46036-2	380570	365542	353793	347411	348877	331579	118595	151006	122314	0	0	0
Q9VY87	880063	868077	824823	856315	845627	742336	587192	771351	581997	449004	634871	0
Q9VKF0	70901.4	67750	63209.7	0	0	0	0	0	0	0	0	0
P25007	2203840	2284420	2266960	3064740	2829570	2663520	2475960	2375140	2476710	2220040	2155000	2288950
Q9V3G3	228734	199924	184771	212309	233769	230696	209147	212525	215793	120037	0	0
Q9VMS1	2213220	2264460	2230360	2083350	2033790	1819840	1502390	1536790	1544230	1761460	1707340	1663870
P23779	13034400	13699200	12702700	26342700	23384700	42455900	29178000	22139300	16181000	27944500	18774700	124973000
Q9V4N3;Q9V4N3-2	761878	684704	722225	0	0	1096870	2928260	2581250	2951690	1522540	1758720	1608910
P19967	345883	344461	407538	0	0	541799	234243	301541	228885	251083	149160	0
Q9VRL0	745527	743665	738218	885289	921463	868294	1628630	1671450	1547000	1167960	1172530	1030080
P84029	6785580	6870700	6942590	8655130	8490480	8779890	8549590	9052790	9166220	8511570	9104340	7095920
P22058	3258380	3454170	3464530	4679890	4789150	4867890	3332560	3036560	2823850	2118280	2009600	2652370
M9MSM5;Q7YZA4;Q8IRY0;Q9W5A4	104275	105195	96759.5	0	0	0	0	0	0	0	0	0
P98081;P98081-2	744760	776059	740365	1094010	1148120	1065320	644963	673232	736734	907822	921595	697309
Q24114	94274	107989	0	0	0	0	0	0	0	0	0	0
M9ND00;M9PBF6;O61618;Q1WWC9;Q9VIF7	2420680	2455730	2411470	2497790	2520610	2514890	1850250	1735220	1676960	1334130	1720190	978920
Q9VXY3	1072050	1047940	1026920	777149	890912	864666	673079	771848	792118	705321	764979	0
Q9VCU9	0	947018	1035880	0	0	0	0	0	0	0	0	0
P13496	574431	593758	598520	0	499579	492229	0	0	0	0	0	0
Q7K2D2	418301	399929	410848	271725	352135	295371	250909	253893	227209	0	0	0
P18169;P18170;P18171	502023	514351	514808	0	0	0	0	0	0	0	0	0
P36192	390462	347962	415474	0	0	0	0	0	0	0	0	878483
A1ZAK3;A1ZAK4;Q8T0D3	1582200	1358710	1466580	1763290	1565560	1803120	3265300	3231110	3194630	1641200	1595750	907044
F0JAK8;Q7K7G0;Q9U8A9;Q9W555	245737	250700	240450	0	0	0	111587	0	0	0	0	0
O16043	4068660	3897520	3975710	6649750	6663370	6628690	5628080	5332300	5297250	6132090	6266870	5426360
Q9VLK4	515736	0	518320	760994	825578	837137	819555	904116	873488	496984	537722	238758
Q8MZC1	2208330	2358540	2125130	3365150	3315360	3506320	3487460	3580180	3225250	2139210	2081660	2313940
Q9VSU6	820714	796283	851696	609157	647985	608294	880654	787908	751494	482229	568432	395264
Q9VWG1	12155000	12090600	10752400	13719900	14033800	14601300	13672700	12224100	13336400	12424000	11557600	14305300
Q9VFN9	696060	664709	640131	939018	960733	946321	993342	1035140	1221960	1277270	1082030	633273
E1JHK2	164373	0	135890	130804	0	0	0	68479.4	0	81442.7	49799.2	0
Q9VFQ9	232605	272514	249343	0	117573	0	0	0	0	0	0	0
Q9VA37;Q9VA37-2	1166390	1168010	1157850	1409010	1483630	1496900	1432660	1458960	1283220	1766070	1823700	1393800
P15330	284809	320455	260489	348656	416484	420905	0	0	0	0	0	0
P31007	552792	569375	558302	437143	392648	394827	415618	335036	312423	0	0	0
P31007-4	272386	201962	197436	243931	241475	241087	282365	240475	123528	0	0	0
Q8IR93;Q9VZ20	427494	441882	483563	373305	365510	336065	367149	351731	401175	235692	210117	128947
Q9VI64	249835	241695	271039	302529	322073	304704	133191	171388	148538	0	0	0
Q9VCK6	0	310981	363091	838505	817313	811987	0	166284	0	413282	396644	0
Q9VJ60	117474	103780	99907.4	0	0	0	0	82460.2	0	0	0	0
Q9VTW6	260216	264784	266992	228812	259476	257047	207573	188157	213863	0	76069.6	0
Q8SXB9	1004750	985301	1008580	302676	273987	3183320	5013990	408738	4807420	554116	4622280	6243130
Q9W2F6	88987.8	117841	107537	0	0	0	605457	774439	622043	0	0	328079
Q9W2M4	3112330	2866710	2427590	3595460	3821470	3751390	4843820	4466410	4577590	3740030	3773770	3852970
Q9VIQ5	574845	560806	569019	1128020	1146730	1134490	1434840	1450080	1489910	1173530	1294020	998792
Q7JW48	591088	577876	494374	795245	780015	796844	397580	438432	407061	771992	739215	921555
Q9VY92	1120740	1081990	1045560	1606030	1706380	1750670	927758	973520	997597	1422850	1497180	959547
A0A0C4DHA5;Q8IPP2;Q9VN84	59170	67590.2	65700.2	0	0	0	0	0	0	0	0	0
Q9VU35	46263300	46311600	45752700	54269400	55329700	53813700	37473300	40296800	36549200	50873300	52151900	52309100
Q9VZJ2	715415	700992	688372	1052030	1099780	1151380	738596	858327	912748	1202150	1276130	0
Q7JV39	1235550	1231170	1226530	1591520	1711830	1799170	2422950	2387110	2126560	2158780	2247460	2472160
Q9W4J4	2858480	2849750	2722290	2924290	2863810	2948800	2596640	2728280	2427930	2184130	2002830	1202850
Q9VTB3	226275	216246	62453	0	275334	234168	424073	0	469867	252155	298227	0
Q9VBU4	271306	258136	248963	0	210931	173209	0	0	0	0	0	0
M9MRY7;Q8IRG7;Q8SZU6	653790	665186	664615	954846	864588	979896	556789	477669	477813	257356	283978	0
A0A6H2EDG9;Q8MRM6;Q9W3D6	87341.2	79639.5	105717	0	73343.1	0	125729	116603	116776	96476.9	0	0
Q9W366	175192	165559	147543	201144	185519	164408	402206	401294	366857	315032	374582	0
A1Z765;Q8MSH0	105244	104465	120741	0	114872	0	255466	247110	269116	302702	302243	0
Q9VG33	1513280	1520140	1554940	1991830	2290820	2149490	2091000	1979720	2084440	2525120	2553780	1046130
Q9VH37	205732	207268	228375	0	0	0	0	0	0	0	0	0
Q9W114	649287	686571	708167	889079	1052470	987299	383733	378302	317981	239185	234624	0
Q4V429	863653	865828	898402	1202020	1264830	1219320	671906	634669	595061	768130	691811	573497
Q9VV37	1235820	1256530	1312760	4371630	4263340	4586650	2587950	2668170	2643320	2187210	2385530	2238030
Q9VIT5	111207	81422.5	0	209082	238233	186878	316554	341643	347752	315129	301421	0
Q9VLE1	39919.2	46042.3	28620.4	68513.2	87778	57203.4	0	0	0	0	0	0
Q9VSU3	286832	270981	298560	650850	681226	667579	0	0	0	0	0	0
Q7JZZ3	1701330	1699370	1761920	1335340	1269730	1283760	384059	420072	442787	0	0	0
A1Z979;C1C5A7;Q4V4H7	849120	805206	859985	606476	580494	604784	159206	169298	0	0	0	0
A0A0B4LHK6	98118.1	94754.2	76953.1	0	0	0	0	0	0	0	0	0
Q9VC65	265906	263661	256055	236914	285887	0	226755	0	172736	178181	0	0
Q9VSH5	343310	347602	329063	702598	717289	769718	882042	958988	821096	1139740	1188980	585121
A0A0B4K7V2;A0A0B4LEY7;Q8MRD1	316190	321818	334637	527876	560594	548326	213847	263992	226216	356684	348866	0
Q9VCU0	593311	576788	620423	646468	939918	933368	1300020	1460520	1504310	1152200	1241790	1508100
Q9W0M4	1310450	1231430	1205640	1076780	1065600	1046750	1533700	1382230	1294920	737787	796355	0
Q9W0C3	279263	277120	296977	0	471277	463161	0	0	0	0	0	0
Q9VU75	2162620	2195350	2219720	2620250	2568850	2714260	2347440	2342910	2357060	1850460	1867240	1184730
Q9VLP1	1056570	1195640	1066740	2217320	2061880	2120070	3633540	3363910	3363070	3620670	3503880	3076030
Q9VE79	116534	120933	117951	0	0	0	0	0	0	0	0	0
Q9W4V3	690413	707468	686522	688283	566701	557626	744911	782444	838653	300260	591496	0
Q9W3U9;X2JAQ5	423939	450850	457994	389537	375071	405775	201586	242912	240493	158936	0	0
Q7YU88;Q9W3X2;X2JAP1;X2JIP7	209466	192670	200648	151381	178211	142058	0	0	0	0	0	0
Q7JWU9	551131	0	511453	0	785983	0	516614	0	0	0	473026	0
A1ZB23	490981	497495	506785	776016	777409	745268	1050830	918832	903162	769493	853562	625191
Q4QPU7;Q9VAN1	303658	334716	341698	0	239714	196584	0	0	0	0	0	0
Q9VIA7	145173	143582	156910	0	0	0	0	0	0	0	0	0
Q9VN06	557650	563786	775151	842772	674832	385957	418357	515683	441775	312848	319189	698879
Q9VGK3	1253760	1237610	1267390	920870	1026010	925134	690834	577757	569148	620427	583885	442666
Q9VS52	340404	319387	301718	0	0	0	0	0	0	0	0	0
Q9VRG8	517151	559984	538775	0	0	0	0	0	0	355511	330582	0
Q9VEV3	1445360	1481200	1361010	1929260	1943570	1931960	992269	1121380	1115090	1156910	1388270	765597
Q9VKE7	417809	442442	396911	618232	496843	525400	337218	266945	246172	414978	421305	0
Q9VZQ7	769447	757496	751388	959288	992614	999001	0	0	0	0	0	0
Q9VZ24	2731580	2590180	2662010	3192770	3190880	3215820	3556080	3379700	3339330	3780240	3712990	3759290
Q4QPZ8;Q9W370	969251	950927	928110	603029	586659	602300	0	0	0	0	0	0
Q4QQ70	253642	262184	261416	252134	210109	0	263029	0	230920	0	398992	0
A8JUZ7	1230130	1206690	1289860	1665060	1723320	1858880	1224900	1186450	1148080	1482230	1283060	1087100
Q4QPU3	198723	205051	205093	215721	230885	250920	0	0	0	0	0	0
Q95TK5	435858	475110	457452	508434	499336	490138	442263	416023	428401	335584	340731	0
Q9VQT7	4927620	4878040	4844030	3895590	3796110	3888210	10043600	8738910	9183400	7453330	6774960	6543150
L0MLJ3;Q9V4C1	2199770	2275930	2273640	2623970	2737530	2797540	1491360	1433470	1451640	1790670	1790940	1485460
Q9VUV8	398584	371347	384254	448505	509105	404557	838276	745229	658036	804387	783181	315304
Q9VCR9	130561	148268	159440	0	121745	104970	148890	105419	81308.9	163013	143872	0
Q9VKQ5	149672	149100	160265	0	132471	0	150241	0	0	0	0	0
Q9VKQ2	3463750	3159190	3012760	7979700	8372490	14160300	7932240	14491400	14227200	18879400	14919600	26554800
Q9W0B6	96855.7	107335	111235	0	0	0	0	132324	0	0	0	0
Q494I6;Q9VZ00;X2JEU3	357056	339960	324016	531586	0	0	0	367026	278094	0	0	0
Q9VQ34	245567	272361	266776	361299	271766	309830	0	0	0	81664.1	0	0
Q7K2L7	218748	235272	234766	191557	275693	204826	0	0	0	0	0	0
A0A0B4KFF3	1636780	1570710	1535080	2322010	2339450	2363130	1887560	1977890	1839340	1689420	1650480	1688780
A0A0C4DHA8	1248060	1205090	1245590	1580170	1680150	1683740	897712	824117	800796	777342	769579	361025
Q9VI09	1069870	1048260	1037540	879310	868233	852251	884272	865537	860188	1031430	928603	863023
Q7K1V0	372267	397037	371845	1070630	1117340	1050120	1152960	1134760	1125570	1478900	1452010	1991880
M9NCS3;M9PCE3;M9PCS5;Q9VM67	73630.9	55529.7	60955.9	0	0	0	0	0	0	0	0	0
Q9I7N2;Q9I7N3	225493	206352	206683	217797	256020	191688	230845	259934	224745	334467	213053	0
Q7K1M4	744523	722368	757184	1416060	1421460	1401540	929340	837878	901175	1080130	1134060	587488
Q9VI56	1137120	1040130	1146070	1871550	1776390	1899740	1664430	1597960	1593040	2109180	2127550	2268090
Q9W3H5	483841	538250	479831	1104950	1116710	1144460	649980	732801	667383	681424	759367	344921
A0A6H2EEJ8;Q4QQB6;Q9VZ60	253309	269701	239855	380390	386719	377971	269984	296633	332423	273424	301667	0
Q9W3L4	2231330	2205160	2118340	970161	880918	860056	696358	998043	762715	453404	381885	0
A1Z847	8078650	8140070	7812860	14465700	14409500	14225100	23404000	23626700	22490800	14514600	13620700	8894870
Q9VYM2	179930	182666	182317	0	183630	0	0	0	0	0	0	0
Q9VIL2	240830	257652	237050	376990	350202	342690	117659	159499	128648	0	0	0
Q9W4W4	0	148134	153601	0	0	0	0	0	0	0	0	0
Q9VHX4	1744540	1820970	1811790	1663860	1750430	1636490	921005	903045	865478	670367	797326	603779
Q9W4Z1;X2JI50	203666	221732	214299	251136	284734	287826	0	242734	0	0	0	0
Q9W227	2783700	2682020	2606140	1796160	1827230	1780130	767266	679436	590655	557837	486898	418178
Q9VND7	150163	143967	151467	0	0	0	0	0	0	0	0	0
Q7JR99	0	125083	120451	127347	0	109714	0	0	28496.2	0	0	0
Q6NLJ9	496861	481535	431745	682892	717640	676069	1095440	1047380	1160100	1196980	1162720	1233930
Q8MKJ5	2696140	3204190	3120990	4389630	3941140	4196370	2815600	2300720	2550470	2840200	2952100	2745440
Q8SZN1	2788330	2606990	2750220	3330410	3516740	3241580	4349980	3862120	3529250	6592860	6709830	5996270
Q9VII5	247690	230160	219417	273708	314868	311692	540462	521367	527499	688761	716562	0
Q8IPA4	182621	158637	181874	661802	699579	725830	953093	901709	887088	2341570	2141670	1924080
Q9VKG4	1475970	1309310	1306820	1475300	1449730	1564810	2647340	2445670	2117840	2462800	2253530	2528680
Q8IM93	1230160	1161920	1214520	2091900	2010640	2109200	2202210	2086140	2210700	1875010	1774320	1886270
Q9VHX2	311765	245082	273716	0	135319	110787	0	0	0	0	0	0
Q9W3Y3	129998	135184	123038	0	0	58583	0	0	0	0	0	0
Q8IRD0	113598	108453	0	0	0	0	0	0	132813	0	0	0
Q6NL44	143143	118687	118159	0	0	0	0	0	0	0	0	0
Q2MGK7	75351	78759.4	50733.6	68925.2	51468.6	0	0	0	0	0	0	0
Q0E8V7	717739	793041	780167	821978	868010	763460	939085	1017360	971890	1071000	977346	0
A2VEP3;A2VES4;A2VES5;A2VEU5;Q0KI15	136098	145567	159272	0	0	0	0	0	0	0	0	0
A8DY49;A9UNH4	380556	359996	372656	447598	497452	509618	486383	418046	404923	1220730	1284330	1048370
A8DY89	559555	610359	551953	0	0	0	0	0	0	0	0	0
A8JRD6	459124	408561	513133	509456	450748	285368	550481	379486	459471	276123	182584	0
Q9W140	180692	187472	176694	264048	0	234889	0	0	0	0	0	0
Q9VQT9	81076.9	84054.1	92706.2	0	0	0	0	0	0	329364	335261	0
Q9VQB4	1659950	1619680	1558310	1290070	1273050	1330240	1013810	1063440	1020270	1024570	1023470	0
O76877	201805	203046	202538	142634	148865	115523	0	0	0	0	0	0
Q9XZ19	185470	178374	170543	112667	155438	102121	0	55112.2	0	0	0	0
Q9VH09	1853000	1727130	1786070	845481	746802	863561	336304	405299	423161	746299	792256	0
Q9VGA3	1914520	1880810	1804140	1999230	2043480	1996580	994298	1036800	952839	0	0	0
Q9VPC2	1030110	1106660	1094140	1135950	1040430	979881	1617890	1745630	1514590	2110580	1924990	1594870
Q0KHX4	1408180	1380330	1349430	695577	696928	695107	932032	976108	974034	0	0	0
B7Z107	796856	872476	887068	679621	687407	666308	715812	742780	704891	624251	689862	226365
E1JGR4	335130	299193	280764	516793	604979	479635	442311	495296	496251	523200	540724	264145
Q9VVP9	73022.8	66773.8	77486	0	0	0	0	0	0	0	0	0
A0A0B4K7V4	194865	169669	207402	372979	381922	441827	268716	328460	291768	354459	416882	0
A0A0B4K6X5;C1C535	811654	779317	649703	1477120	1494190	1529880	1842810	1998350	1896740	2303520	2612140	1362550
A0A0B4K6A8;A0A0B4LIB9;C0PVC1	161471	156624	157835	109554	125955	0	360257	359466	343244	0	0	0
M9NEW0	221677	234528	207075	241344	207433	161196	283822	287697	314441	330564	278362	0
A0A0B4KEX7;H1UUA6	425770	410179	412946	2868300	2827670	2703590	124855	124294	96275.3	6557870	6186250	5507630
M9PEG1	2116830	2056370	2123510	2605050	2659010	2701280	3848960	3689460	3821820	3745860	3557150	2165340
Q9W2J5	1880160	1851910	1756060	1788500	1746340	1789030	1547800	1485320	1481430	842881	805363	395281
M9PDX2;Q8SWU4	1351580	1355110	1320060	3279650	3776340	3491840	6819260	7243460	6844100	8084150	6924470	7555810
Q9VL68	350129	350527	358251	0	552518	453064	116217	0	0	193238	184929	0
Q9I7J0	6663220	6580050	6291510	5251890	4939550	4810040	4032690	4333110	3815930	3195590	3101430	2408880
Q7K3E2	1792060	1801990	1737330	1053920	1075040	1101740	547101	496005	566544	418590	342673	0
A1ZB77	496658	520260	521336	244720	287621	246386	79409	0	0	0	0	0
Q7JVK8	954368	927271	987456	1322180	1323280	1314170	1325040	1412700	1326550	1212880	1132670	712174
Q9VKW5	1014290	998849	1006280	1134440	1257810	1059590	742623	891774	814914	906159	861757	704275
M9PCK1;Q5U190;Q9VKZ6	358674	301926	268703	0	0	0	0	0	0	0	0	0
Q9VVL5	0	107230	101766	95781.2	0	0	0	0	0	0	0	0
Q9W1H6	66344.5	58277.5	58089.6	0	0	0	0	0	0	0	0	0
Q9VK59	145949	132851	138812	0	0	0	88736.9	0	0	0	0	0
A0A6H2EIL3;M9NCT0;M9NEX9;M9PD30;Q0E8R8;Q9VL56	674527	726312	639161	0	931960	0	733145	0	825248	914202	835927	0
Q9VB51	734834	856459	633087	1460640	936164	580034	78166.1	0	0	0	0	0
Q9VM11	297072	332234	0	362987	362226	305694	257424	294568	313801	333423	331405	0
Q9VE08	349454	319324	348030	0	0	344919	0	0	202189	169196	0	0
Q95SI7	708467	700073	717426	494616	540881	515285	251085	221500	241147	328724	270424	0
Q9VM07	278322	263690	252117	287547	276306	250740	0	0	0	0	0	0
Q9VK60	4846990	4837770	5043230	7294980	7820270	7653210	7669990	7560370	7244710	8639600	8330260	11919000
Q7K188	692308	671204	681776	1163400	953169	1084730	727407	737986	716049	1109330	1077020	879907
Q8IMQ8;Q9VBA0	38304.4	41160.7	188634	233675	0	258006	26609.4	36711.6	38342.8	0	0	0
Q9VTC3	9472560	8515520	9429290	11900500	15479600	15551800	20663000	20474300	24958100	32874700	33814200	43397700
Q9VC66	411099	406007	454677	453927	493526	437860	220267	243592	221958	218470	350310	0
Q9VJC0	213944	207306	220555	165459	178520	135598	99784.6	98452	119677	110035	0	0
M9PI33;Q9VTU9	176762	168338	176026	0	0	0	0	0	0	0	0	0
Q7K1C3	142131	125757	142251	0	0	0	0	0	0	0	0	0
Q9VC23	233502	223492	227745	0	176590	0	293642	330181	328833	285035	263449	0
Q9VD02	2068840	2043300	2021590	2135330	2013730	2683470	2336190	2106580	2339300	2952780	2914350	1510910
X2JDH2	705422	734748	663964	1427400	1473400	1480550	1895240	2008800	1983920	2209340	2165510	1442230
Q9VLY1	142199	157648	148130	381395	392709	447066	424200	338223	338127	253708	188279	0
Q9VKR7	59642.5	50302.5	60952.1	0	0	0	0	0	0	0	0	0
Q9VEF5	211338	187568	202170	0	0	0	0	0	0	0	0	0
Q9VSA9	2150670	2073090	2144270	2660380	2738330	2716490	1528320	1431970	1451290	1413420	1330200	1221540
Q4QQA4;Q9VWL3	172122	182657	172735	0	0	0	481232	446976	457201	257448	303039	0
Q9VWL4	389661	398560	403427	0	0	206110	0	0	0	0	0	0
Q9VW66	443632	438966	437089	483314	440909	450891	464826	461988	462895	387327	417750	0
Q9VE57	1354630	1251980	1228090	2574930	2418060	2549810	1201680	1144290	980331	1788890	1651760	1691900
Q9VLP2	2128520	1971110	2087410	2659550	2536130	2591990	6764570	6644210	7054930	6001970	5493090	5860460
Q9VAA6	268657	226283	258115	641681	523629	543501	489252	499259	542837	576409	626778	0
Q9VFI3	1452680	1265230	1327520	1864240	2046240	1927120	1973680	1926880	1715120	2735330	2661000	2449200
Q9VHE4	679873	666473	616176	616546	642531	642226	184133	216928	234959	311513	356335	0
Q9VHC8	984354	990751	956088	1480350	1515750	1510410	1718330	1668190	1650140	1687830	1540270	1238540
Q9VLR3	223130	212588	197258	115227	154166	0	0	14917.6	0	0	0	0
Q9VH64	415274	417417	407679	120323	178611	297222	0	0	0	0	0	0
Q9VH63	216654	194312	207049	302223	260761	269757	185438	159554	214761	190415	196509	0
Q7K0W1	199199	171070	167995	0	0	0	184420	214526	196365	0	81050.1	0
Q9VXN3	8894240	9982280	9217590	7473230	7588460	7445050	10125500	9273170	10530600	8291510	7751390	8394520
A2VEG3;M9PDD2;M9PDK6;M9PDX3;Q8SZ43;Q9VID5	184748	188431	184713	141176	309852	287272	194294	185584	212335	0	0	0
Q7K3W2	407653	435124	394051	414683	434548	432360	217572	204741	257520	369518	365144	0
A1Z934	806649	844758	784576	992363	1040540	1072000	377423	387432	386151	479239	495077	0
Q9VEY0	1473170	1575380	1497200	2189600	2182670	2148120	497401	514957	516009	0	206242	0
A0A0B4K891;Q7K581	656618	672681	654242	605096	616981	679215	283578	261342	228224	297954	314217	0
Q9W022	7718610	7561370	7464910	7955020	7611350	8871160	13846000	12816900	12759200	16047400	15448400	14953200
Q9W380	301538	270076	263118	311711	348297	322608	193653	223031	184619	125027	143051	0
Q9VFR4	111184	120376	130936	0	0	0	0	0	85855.4	0	0	0
Q9W2P5	305522	294343	309815	263057	300054	284105	107763	120630	0	105518	0	0
Q9VYU9	91998.3	101721	102433	0	0	0	0	135878	71735	0	0	0
Q7KTW5	1355670	1316710	1340390	1312880	1384940	1337500	1419490	1239600	1256240	972595	998849	904821
Q9W2L6	141278	153718	164173	0	0	56111	0	0	0	0	0	0
Q7JVH6	386421	401945	373606	484035	526967	499359	266398	258173	281411	336462	369798	102722
Q9VY05	983757	977050	1025700	1030520	880649	1021290	610279	635928	522555	807335	811194	0
A0A0B4LGT9;Q9VHV6	309952	308504	295593	0	0	0	0	0	0	0	0	0
Q9W2I2	203878	205778	215960	233171	245137	266205	472514	462286	550903	0	222987	0
Q8T0Q2;Q9VN39	102248	80786.6	78610.1	0	0	0	0	0	0	0	0	0
A0A0B4KFY8;Q0KI76	230520	270329	210972	494571	368419	297577	138471	62689	23527	0	0	0
Q9W1W4	133113	137049	124238	0	0	0	468270	447462	442895	497879	495866	0
A8JV07	57653.5	60334.9	50716.3	0	0	0	124948	0	0	0	0	0
Q9VXH0	85447.8	92661	94206.2	0	0	0	0	0	0	0	0	0
Q9VTC1	603931	629419	576979	1047240	1136470	999217	649827	660877	577714	627975	596683	0
Q8MZI3	1170340	1049170	1143770	0	843358	0	0	0	0	0	0	0
M9PEX2	2361510	3132670	2261510	4133600	4130430	4114760	2430800	2221340	2355050	2947480	2872100	1853330
M9PF36;Q9VSZ1	1636880	1503040	1444610	2237240	2039340	2152680	2012360	2036290	2169910	2799240	2884580	2566690
Q24133	254625	288359	274329	256098	276281	236143	240290	289572	254548	0	44404.2	0
Q7JYM9;Q9VED8	278439	293718	0	0	169349	0	0	0	0	0	0	0
P54353	507452	505220	484103	585466	501418	666026	341172	342202	346339	259297	295479	0
Q24318	85565.8	71793.6	78290.4	0	0	0	0	0	0	0	0	0
Q7KN75	453439	475609	457261	0	162657	0	0	0	0	0	0	0
Q9VHR8;Q9VHR8-2	167221	177153	120894	165127	127546	0	115627	143400	0	0	0	0
Q9VKQ9	261603	265429	243190	502161	441471	368315	1417850	1381060	1494510	1523680	0	1096160
A0A0B4KFF6;A8DY77;F3YD50;Q7K304;Q9U787	351867	362577	343613	341590	0	0	208873	159796	186633	0	0	0
Q08012	693531	693548	630834	448381	499791	482427	322990	305606	301634	168781	0	0
Q9VFV9	650051	628921	635670	635381	613611	721610	464999	455301	637293	302764	503503	0
P41964	848042	842833	755617	799326	729421	719326	1119410	993330	956981	2957650	2840690	2607680
B7FNM4;Q8IRD6	3431530	3667610	3591030	8302930	8168920	8954540	9890830	9191930	9171530	15485000	16234500	19425200
B0LUZ3;Q2UYJ4;Q2UYM0;Q2UYN1;Q9VZR2	9172400	9039900	9438090	15205500	14199000	14911300	2086340	23865200	23314800	26080000	26300600	2141620
P09040	102646	84766.2	72495.7	0	0	0	0	0	0	0	0	0
P81160	5167300	5160310	5087590	32203900	32197700	31855300	0	0	0	114094000	121607000	136313000
Q8IPB1;Q9V3I1	301781	321304	327787	110078	0	0	0	0	0	0	0	0
A0A0B4K6Z2;A1Z904;A1Z906;A1Z907;A8DYB7;E2QCB7;E8NH80;Q0E9B2;Q9GT70	208121	216481	202114	120977	173670	136954	0	0	0	0	0	0
Q9VDW3	361569	338760	329952	687037	564270	715656	310066	337175	371458	407047	455551	0
Q9W0T1;Q9W0T1-2;Q9W0T1-3;Q9W0T1-4	154386	162280	158665	0	0	0	0	0	0	0	0	0
Q27272	16772.2	22126.4	21762.4	28493.1	45494.3	30228.1	0	24992.1	0	29692.9	25652.6	0
Q9VWF2	61237.6	42083.5	0	53917.9	0	0	0	0	46982.4	0	0	0
Q9VVL7	9184870	8426310	8475330	8420350	8114400	8942420	5787270	5491800	5581150	5121330	5383060	7015080
P54352;P54352-2;P54352-5	510386	438026	450238	449962	427899	383473	280284	318993	0	390153	267766	0
A1Z6P3;Q6NNE2	156349	0	148708	0	0	0	0	0	0	0	0	0
D3DMK3;D6W4V6;Q7JZD3;Q9XZ57	1308160	1301250	1358630	1134540	1299860	1421160	703770	765962	696301	649690	660166	0
Q95RJ9	132563	170259	156928	164224	139282	158679	0	0	0	0	88215.2	0
Q9W1C9	19498600	17688300	17467900	28434100	25946700	26651200	24158200	30157700	30179000	45023000	41210500	77915800
Q9W5W8	340889	331565	324280	259531	237528	314069	0	0	0	0	0	0
Q7JR58	2352420	2400480	2379160	2220370	2311490	2308710	1374890	1328780	1334930	1708670	1799550	1743620
Q9VVI2	81702	128986	135807	0	0	0	0	0	38432.5	0	0	0
P08736	7470600	7581430	7486820	4088540	4084500	4022400	907153	946079	1028160	890659	900574	824978
O96827	9455240	9981190	10143200	6535860	6668040	6396920	10108100	10240300	10232100	9339670	9045150	8485030
Q9VL18	1338760	1364270	1319500	871133	892754	892968	459255	425765	386014	207106	0	0
Q9NJH0	445928	464970	493972	329015	0	299212	889780	950066	1011040	0	0	0
P13060	3113650	2946120	3328480	2581000	2568380	2626510	2851690	2958930	2956410	1863050	1681890	1978540
Q9GU68	9924130	10488600	10335800	9801740	9672450	9769850	11736800	11564000	10938100	9042930	8225280	8089840
A1Z9E3;Q86NS6	579985	531736	569824	538349	580851	547826	427332	357427	439697	284407	0	0
Q9NF33;Q9W5B4	1222060	1209460	1248980	777470	743166	775349	683183	717391	649688	340420	301980	0
O76874;Q7K7G5	584564	585543	599076	548406	587622	349086	0	0	0	0	0	0
Q9U1K7	584532	567944	553409	508561	564138	520890	239963	228504	205851	0	0	0
Q8MR80;Q9V3I0	703973	670973	715079	599166	715757	687900	656842	629113	660629	690275	604971	557364
Q5U117	471225	470383	474629	568180	494186	502853	598105	576152	561041	598449	569212	0
Q9VZS3	887114	915727	917383	1297040	1284020	1269270	1513000	1551750	1484600	1352620	1282740	1631030
Q9NJB4;Q9VEA1	1214380	1222140	1212750	1223330	1192680	1153220	870991	802635	776837	660140	624921	0
P41374	977638	1019390	992585	852579	794188	911126	816392	928180	833708	408030	491773	0
Q0E8X6;Q494L6;Q8MPP1;Q9W1Q8	171449	177984	178345	0	0	0	141937	147315	128374	0	0	0
P41375	153430	165789	166446	0	0	0	93829.6	95716.5	80740.2	0	0	0
Q24208;Q24208-2	205143	184976	202440	0	0	0	0	0	0	0	0	0
Q9VN25;Q9VN25-2	958668	922159	880955	860758	857179	913513	588405	543122	597344	1629530	1588840	2409740
A1ZAX1	275462	296746	287611	0	0	0	130479	144101	0	0	0	0
Q9W4X7	536933	537866	505503	0	306272	342554	0	0	0	0	0	0
O02195	762502	764018	724518	718141	709196	664972	493811	488731	523464	339151	255816	0
Q7K550	557428	580218	620383	647480	615103	674916	687824	683256	582171	475394	485042	341357
Q02748	482006	501815	492740	358278	325179	338846	1153790	1232860	771810	496393	525416	0
Q7PLL3	944139	976719	991906	960886	1006630	1016180	473317	621428	610150	435219	432917	0
P48598-2	169058	176664	173447	130439	159034	0	248462	0	0	0	0	0
A8DZ29;O61380;Q7YU50	4078000	3981910	3979110	4682270	4385240	4701160	3058360	3014990	3087580	3235270	2913080	3041310
Q9VXK6	101399	91374	84145.7	0	0	0	0	0	0	0	0	0
P48593	645355	647623	656356	764378	740959	699720	216727	220742	191984	0	0	0
P16914;P16914-2	394504	355133	392718	259909	308895	347296	124219	133113	136849	0	0	0
O44226	4069720	4155250	3995280	3066680	3064040	3110280	1648430	1611680	1659950	2337720	2016210	1132600
Q7JWD6;Q7KYI0	58394.5	94964.6	75429.6	56361	58048.2	35045.5	104031	121259	131804	116375	123611	0
Q9VWE6	4694830	4255830	4408100	2581360	0	0	0	0	0	0	0	0
Q8T390	10411400	10326600	10117800	12646300	13196700	15468200	6205780	7563220	7621810	8446760	8947920	6315460
Q8SYD9	1416160	1404150	1385950	1360210	1400070	1322230	516807	623924	548716	437450	455612	0
Q7JXB9	424189	422341	420480	546111	506072	513304	346782	373454	436980	290427	257155	0
Q9V3V9	1113190	1007680	1018710	1018670	1017010	993788	919290	819081	878289	380727	500396	0
Q9VUB8	3602340	3808150	3602220	6351530	6092490	5972200	6087310	5990510	5854640	7501300	8255280	7394930
P15007;P15007-2	6164900	6315620	6114530	4569860	4462590	4748810	2709670	2706850	2576630	2654960	2855500	3653480
A8JNK1;M9PBN6;M9PE93;M9PHB1	1369500	1219800	1273770	1440100	1522870	1480100	1065670	1213230	1388180	1207320	1173200	0
P10403	0	53454.1	54453.7	0	0	0	0	0	0	0	0	0
Q8MMD2;Q8MMD3	3047940	2986680	2884160	3678720	3633390	3591450	3323990	3237860	3225620	3468620	3294840	3207970
Q9Y0Y5	140718	138068	150540	0	0	0	0	0	0	0	0	0
Q9VPH7	310034	313212	314415	0	0	194537	0	0	0	0	0	0
Q95TL8;Q9VXI3	1327900	1309220	1276750	1077030	1112320	1011150	508025	585622	510958	214516	187074	0
Q3YMU0;Q9TWZ1	1796390	1772440	1721050	1350470	1397460	1341600	1105150	1126220	1086870	595754	577871	0
P08171	875868	822274	828675	745967	734226	738082	425657	461307	429715	715906	768666	636027
Q0KHZ6;Q8MR58	53571800	52996100	48008400	48344700	49616700	46094500	32461500	31805300	35338400	38819200	39680900	44629100
Q7JWF1	557623	554271	532512	575457	389317	446160	543006	554890	540613	536580	834749	0
A0A0B4K7H3	1749920	1830870	1836620	2064270	2097700	2005910	2210730	1954580	2019680	2650650	2612800	2337040
Q07436	177500	165542	0	0	0	0	0	0	0	0	0	0
A0A1F4	758632	787016	760868	1176110	975386	1231700	944916	876042	913634	492370	616185	0
Q8IGA2;Q9VGM2	61676300	62989400	62373400	48445500	52978300	50697700	30254900	30064600	29372200	36461300	35412400	48266500
P55824	100480	108203	127536	0	0	0	0	0	0	0	0	0
P10674	3176640	3140850	3187050	2726370	2751830	2686250	1936990	1837590	2024240	1394390	1328000	1162650
P34082;P34082-2;P34082-3	142954	141984	135655	87773.7	115293	102841	0	0	0	0	0	0
P15278;P15278-2	164153	188354	169797	0	0	0	0	0	0	0	0	0
B7Z001;Q9VQL7	10694100	10820600	10819300	8053040	7788400	8783740	6854640	7098190	7075050	8632050	8566120	7613060
C0HK95	1302420	1277590	1284840	1055980	1168670	1167620	744818	739388	722373	366337	329818	0
Q95RI5	5292280	5300940	5161590	8390260	7633760	8579860	8432440	8684920	8411980	10038400	10649800	9998590
A0A0U1RVK6;Q9VIS3;X2JES1	50264.3	59013.1	65016.3	0	0	0	0	0	0	0	0	0
P37193	352843	355692	373519	541839	608314	548319	735761	702189	840666	903050	977860	812764
Q8SZA8	1690940	1727380	1790110	2249730	2229110	2209070	2772720	2823020	2900550	3655240	4008250	5878430
A0A0H4CMP0;D2A6L8	268915	295336	262837	151531	120011	139974	0	0	0	0	0	0
Q9V9S8;Q9V9S8-3	78381.8	74728.1	88974	0	53858.2	0	0	0	0	0	0	0
Q7KRU8	2014690	2097350	1830900	1849250	1736960	1780680	2118190	2188830	2137920	2428370	2373860	2747550
A0A0B4KHF0;Q9VA83	6963920	7642790	7573420	8565590	8711800	8871700	9633570	11198100	11015800	8972790	8721850	10168700
Q9VM65	146786	186635	0	0	0	0	0	0	0	0	0	0
Q9W1V3	271379	300785	261985	0	0	0	284038	280685	306226	0	0	0
M9PDV6;M9PE32;Q9VZY3	140933	132082	125403	121877	0	0	201695	254571	202050	381875	316879	0
Q9VD66	929584	961251	896514	298289	275587	301646	0	0	0	0	0	0
P48375	6616680	6733320	6666990	7109020	7081440	6818450	4844860	6055970	7704180	6849280	8349280	8594920
Q6NL72;Q9V3V2;Q9XZ54	4089520	4153820	3905760	3976510	3737330	3933360	4822400	4801880	5230390	5937290	6038420	7054740
Q9VL78	1156440	1147060	1151840	1448960	1401550	1450650	1020000	1053010	1079640	825330	786073	390842
Q9Y091;Q9Y091-2	190322	212487	230965	239578	152570	181031	0	0	0	0	0	0
Q9W294	1925400	1757630	1859460	3398990	3330750	3328800	4177560	4305800	4275270	3670270	3664090	3223790
P35554	4727330	5126380	4724790	4916240	5033410	5038800	3807350	3708430	3585470	3032160	2842380	2410770
O61491;O61491-2	373761	388028	380280	264340	254242	269778	477372	438711	330104	0	202591	0
O61492;O61492-2;O61492-3;O61492-4	348232	358605	336355	332049	398832	355647	353749	394874	445941	319393	148140	0
Q9VU68	2679900	2555890	2706900	3287270	3194110	3329450	2986050	2696550	2436170	1960460	2043430	1012450
Q8T0U6	69494.8	73482.2	0	0	0	0	0	0	0	0	0	0
M9PEB1;M9PEH8;Q95R81;Q9VRV1	107730	122355	106972	0	0	0	263379	291356	273480	252281	257142	0
P40795	231069	205838	205746	123753	0	0	0	0	0	0	0	0
Q9VU92	237610	260813	257472	0	0	0	0	0	0	0	0	0
Q9VSL7	455842	469921	459999	0	320140	0	268676	255659	286402	0	0	0
Q9VIX7	200244	198948	203544	233100	207115	197137	470550	481218	457206	176672	162912	0
Q03043;Q03043-2;Q03043-3	50540.8	33107.1	0	0	0	0	0	0	0	0	0	0
A0A126GUV7;Q7KSD3;Q9VE62	170489	161893	175516	0	43646.8	0	36018.5	0	0	0	0	0
B7Z0B9	827675	820219	821792	1262060	1196000	1232350	1411250	1170750	1233440	945116	904707	385251
P37236	1263920	1292130	1295670	1644560	1618030	1690140	786012	808619	699154	749469	716167	414646
Q9VWX8	85903.9	83842.4	74429.5	0	0	0	0	0	0	0	0	0
P13709	42023.7	50063.2	41340.6	0	0	0	0	0	0	0	0	0
Q8IRQ5;Q8SXM1;Q9W3X6	4540830	4627190	4539350	4559030	4571960	4580540	2260240	2333440	2204540	1964700	2083790	1813830
Q9W596	6205500	6036910	6068430	10384800	10124200	10343700	14820200	14533300	14691500	17012300	16891500	15498500
Q8MYV0;Q9VW68	187328	180349	180430	0	0	0	0	119856	93407.7	0	0	0
P20228	382065	361311	354212	502441	516573	454600	143376	184757	164204	0	97864.2	0
P10405	990280	1021830	1035860	0	332152	0	198307	256740	222268	0	0	0
Q9NHF8	400378	404552	405949	170938	0	188846	485699	499486	490235	0	104704	0
Q9W0P5	271326	267655	254299	0	205776	200324	0	0	0	0	0	0
Q95U34	77651	61818.2	62385.2	0	0	0	0	0	0	0	0	0
Q9V968	169996	165878	156687	0	0	0	0	0	0	0	0	0
Q9VTC4	239039	245502	251686	0	0	220288	275054	352406	303173	0	0	0
P16378;P16378-2	342190	0	373946	0	359576	0	210311	0	193753	0	0	0
P23625	252493	262653	244388	164960	0	0	349829	0	368993	0	0	0
P07486	2030190	2005180	1987320	1525050	1516200	1490490	1003710	945831	1045190	678680	656339	612006
P07487	1517780	1450090	1410310	1090230	1161500	1111130	750784	696767	751457	464899	518531	0
Q9VNL0	12584000	12813500	12435200	19664400	20528400	21067000	8598520	8647110	7997570	5163880	5346370	6701420
Q86BL4	179422	184850	0	228065	270403	238281	166727	121423	137217	82220.9	99983.6	0
P26308	358570	340628	368582	420272	426914	438399	873609	876267	953055	315258	186331	0
Q9W3J1	302817	279172	289834	0	336545	367312	319797	251870	322191	243242	212854	0
P29829	2385900	2423770	2374340	3911910	3335630	3644020	3326420	3048210	3089320	2738830	3229410	2512250
A0A0C5BAR1;A1ZAQ9;Q4QPY1	436672	399021	410424	513191	534596	497757	736675	788493	743885	0	542821	0
Q7K533	379846	397950	364344	506993	537109	510556	591728	668336	720345	408772	305587	0
Q8SXK3;Q9VTN9	182743	169359	178197	0	0	0	0	0	0	148003	122366	0
A1Z8Q0;H0RN85;Q0IGW9;Q8SZ76;Q8SZP2;Q9U1G9;Q9VB86	122536	126674	115884	125163	139560	83364.7	0	0	0	0	0	0
Q23709;Q9V9U0	417243	436451	399198	719858	891970	850161	741892	808827	641306	612384	687101	0
Q9VJD1	1658440	1671410	1667230	1425430	1433300	1477390	1061970	1057590	1147730	823736	799667	456573
P54385	1054010	1082130	1094700	769420	757676	733122	675515	727433	700863	221602	334522	0
Q9VLB7	1474910	1505520	1481940	1541170	1572270	1551590	2208260	2218440	2146330	1634460	1524710	1616030
Q9VKK1	456396	441404	472951	317084	339498	319812	0	66283.7	0	0	0	0
Q07171;Q07171-2;Q07171-6	479747	468383	467136	521364	461710	500862	263055	334904	291780	144913	0	0
P38040	4819050	5669090	5244210	13092000	13423800	13507400	8514240	8246860	7895720	8928320	7938920	7126900
Q9NFZ3	9869540	10671700	8569570	19907500	19554500	20449200	29441500	28851300	28520100	41191900	39293100	33573600
G4LU68	139888	0	133492	0	0	0	0	0	0	0	0	0
Q9VVU1	1168750	1147070	1175260	1115170	1130250	1077800	721228	661524	699763	858696	1102850	1206750
Q7JRN6	731928	746540	738781	616588	580397	597744	728640	694604	617559	1134890	1159240	853057
Q9VKI8	985778	1016660	1046920	742886	740201	731143	638581	658249	627395	1096470	1110830	702109
Q95RA9	1076950	1062600	1114530	804520	905743	790977	317158	338904	222435	515906	828418	499512
Q9VCK1	471006	446878	466131	0	0	342604	139751	0	172235	0	81076.6	0
Q8IGQ5;Q8IRJ9;Q9W0U0	261831	283911	261443	228165	237065	264443	303525	334888	280378	120606	139827	0
Q961K9;Q9W095	193551	196404	186205	0	0	127803	190377	230848	213197	346124	329425	0
Q7KT70;Q7YU32;Q9NK80	637464	631837	640952	1484530	1380730	1508080	1524910	1467740	1603020	1789540	1806930	1703560
Q9VGH5	1981350	1986260	1957280	2076450	2080560	2121820	1022830	975744	1179910	985445	1020360	357742
Q9U1K3;Q9VF15	728587	729606	686200	464036	526699	456315	320059	237516	223002	307280	251877	0
A0A0B4LF95;A1Z944	89726.3	88178.7	85116.8	170555	0	0	149870	0	147080	0	157159	0
P33438	8596240	8699280	8903850	8394610	8489220	8331080	10423100	10091100	9857680	4831260	4315640	3836190
P28668;P28668-2	287283	271542	304106	0	0	0	259134	267664	264892	0	0	0
Q9XTL9	6886630	7146310	7125550	5631190	5784140	5676570	4659420	4428720	4694390	4726650	4220240	3756820
Q9VUK8;Q9VUK8-2	586730	575195	579010	435771	446532	415260	262036	223630	247293	236191	179768	0
Q9VFC8;Q9VFC8-2	195544	199278	203691	0	0	0	80049.9	0	85721.6	0	0	0
Q9W1J0	417091	408433	425607	728436	761967	801956	581896	485756	435054	616595	664427	505103
Q8IGK8;Q9NFP0;Q9W289	329213	348244	333907	350049	385120	301528	206640	200170	170106	0	0	0
A0A4D6K5M0;Q9VXU2	0	78175.2	80025.9	0	0	0	0	139374	114537	0	0	0
Q9XZ14	201023	206585	208318	230226	187471	189491	194313	192094	201401	0	0	0
Q9W1R3	301709	338006	335540	0	0	0	0	0	0	0	0	0
A1ZAA5;Q7K221;Q7YWB4;Q8IHB4	1344160	1346820	1390260	2019930	2131620	2053680	1205490	1289560	1243950	1906020	1791670	2447970
E4NKM3;H5V866;Q8IPY3;Q8T0M9;Q9VQ61	1268330	1259400	1258620	1372130	1239030	1312850	958731	898059	931038	1441570	911825	1198260
Q9VAY2	254245	256712	251003	0	0	0	0	0	29572.1	0	0	0
P13706;P13706-2;P13706-3;P13706-4	963857	988754	976684	915205	943125	885442	652122	719291	742619	644630	589839	210815
Q7K569	367549	403181	432520	761421	739568	673782	647002	430409	642378	426657	424726	590744
O46067	390587	395779	375022	343332	139994	352010	272393	286991	641299	113510	0	0
Q9VVT6	674788	627559	674118	772306	774933	746178	751038	749068	809359	715400	781216	0
Q9VJZ6	364497	364214	369751	251166	283091	241394	192330	174415	206844	0	0	0
Q8SXQ5	2499070	2470040	2569810	3340800	3644700	3432500	2383260	2562650	2531230	1802600	1656810	2127110
M9NFH8;Q9VVA4	176403	177540	159308	332770	385102	0	0	185707	146690	0	0	0
P20477	5073940	5043040	4962620	7303190	7667050	7412410	4649360	4487920	4763670	4840480	4939340	4938730
Q94529	259961	273556	282244	283732	298383	278253	427716	475905	444198	603608	456107	240277
P20478	27448200	28289000	27595900	32174200	32738800	33116700	24380500	24186100	24708500	25562100	26473500	24702900
A3FP35;Q1RL06;Q86B44;Q8IQZ1;Q9VX03;X2JCE7	238824	259190	258215	0	0	0	0	0	0	0	0	0
A1ZB68;Q8SYR1	188856	182769	200846	0	139604	0	0	0	0	0	0	0
Q7K206;Q9VSL4	177191	157832	162753	0	0	213747	68716.5	0	0	0	0	0
Q9VSL2	378637	379823	361437	484710	530112	526845	306954	303283	253320	372480	374493	0
P41043	4545530	4664130	4628600	4928610	5032990	5289000	2638090	3407030	2558210	2625920	2476700	1623740
M9NDL9;M9NE54;M9PES2;M9PHT1;Q7KUA8;Q86BH2;Q8IQA6;Q8MQW5;Q8T9N4;Q9VSK5	84739.4	80113.9	57162.7	106126	117856	120785	92571.1	0	47631.2	132303	115326	0
Q8SY33;Q8SY33-2;Q8SY33-3	367947	348051	350393	478702	520983	448093	278555	291868	258094	240144	229459	0
Q7KQM6;Q7KQM6-2	362581	336656	338570	358508	320724	335949	0	0	0	0	0	0
A0A0B4LFW5	394140	0	423030	0	0	0	613248	576819	596334	346117	376501	293122
Q9VXI1	517412	548039	556590	348120	378418	392636	0	0	0	0	0	0
A8JUP7	225115	226245	254039	0	0	0	0	0	0	0	0	0
Q9W074	375549	368236	375714	399633	447308	0	320976	281608	171294	143344	0	0
Q9V4C8;Q9V4C8-5;Q9V4C8-6	243576	260018	248677	394658	363276	339455	425139	504415	477761	258822	267172	0
A0A0B4KF92;A0A0B4LGM5;A0A0B4LGS6;Q9VNC3	296922	313771	259929	268028	260113	258955	0	335867	345358	0	0	0
Q94517	70472.4	63695.6	59768.7	42053.5	0	0	105910	0	29659.5	0	0	0
Q6IHJ5	13509.2	12414.4	13130	0	0	0	0	0	0	0	0	0
Q7K568	491000	484978	542919	890333	820375	885711	862693	855171	807654	896964	932243	339157
Q27268	444653	465866	425184	470009	469998	490885	1924970	1922650	1955030	1579620	1447650	0
A0A0B4K6P4;A0A0B4K6W9;A0A0B4LHY1;A8JRI1;Q7KES3;Q7KRS7;Q8IMF8;Q8T0H5;Q8WR53;Q95UI6	0	25092.4	33535.5	0	0	0	0	0	0	0	0	0
B1PGH6	301480	341926	361782	326947	330060	385212	331454	0	334983	534969	451925	0
Q9W330	661997	680315	683614	1214080	1233660	1290800	1086480	1247500	1282440	1512120	1472330	970277
Q86BQ4;Q8STA5	838248	871058	901518	939916	911307	948780	956904	899443	855270	948143	862268	557276
C4NYP8;Q86DS1	1487550	1707870	1581700	1720750	1696440	1624530	923942	910615	803913	698223	950097	0
P02255	1153200	1113290	1182900	900633	907001	970490	358253	412045	345242	150269	134590	0
P84051	1483510	1344600	830164	1928480	1342830	561562	0	0	0	0	0	0
P08985	10204300	10027400	10150500	10914700	10476600	10612400	6830230	6710920	6825460	5791690	5485780	5524920
P02283	8005020	7785790	7959660	9997670	10311600	9902370	10912800	11870400	10440400	4937790	6270800	5458620
C0HL66;C0HL67;P02299	954480	965267	1005280	870098	803474	874016	420715	481883	0	0	0	0
P84040	2588650	2536340	2542650	2518330	2597330	2551670	932480	863362	889604	724620	727640	947584
Q8IQX8;Q9VWT1	150806	0	174534	0	0	0	0	0	0	0	0	0
M9NEC7	512032	517173	479730	616537	615288	508299	138887	132653	115835	0	0	0
A0A0B4K7H1;E1JGY7	252986	256289	250210	0	0	213347	197879	118070	0	0	0	0
E1JGY5;E1JGY6;Q0E9N2;Q9V9A9	367844	367760	371104	273100	257241	253383	348183	352620	390041	0	149727	0
Q05783	276981	295254	276736	51612.6	11751.1	0	0	0	0	0	0	0
Q06943	2121180	2130210	2175270	2188750	2176770	2273570	651370	615577	720496	844307	850702	0
Q9VB46	335919	423525	442344	692159	683805	664435	499468	623029	576755	729123	840286	1593770
P49866;P49866-2;P49866-3	164219	195622	157681	269446	268287	292344	0	0	0	0	0	0
A1ZBW0;A1ZBW1;E1JGN7;Q7KA80;Q7KHL0;Q9V948	1087540	1011880	1005220	1133870	1061890	1163200	514355	525519	514560	670479	787820	349071
Q8I930;Q8IGX6;Q9VR47;Q9Y163	524934	528105	498107	605282	803660	817412	653376	703828	763070	602909	623565	0
Q4V498;Q4V4B8;Q8I929;Q9VR48	113136	0	89880.2	0	0	0	273342	242624	267073	0	0	0
Q9U3Z7	341830	373631	344537	0	0	0	320814	329513	396467	0	0	0
Q0E8S7	587098	573892	570418	714100	728978	701190	771785	714151	791120	404959	320218	0
O01367;O01367-2;O01367-3	278375	277927	268804	0	156695	124799	0	0	118270	0	0	0
Q95SE0;Q9W396	258828	264088	285429	448704	449107	465542	474313	381152	413164	317958	277524	0
Q9VWK9	135212	154608	129244	205252	207642	227173	0	0	0	346250	335507	0
A1ZAX6;A1ZAX8;Q8MT61	119506	116217	123174	0	0	0	0	0	0	0	0	0
P48809	1493870	1512740	1482660	1416090	1417940	1426870	619249	554176	577085	462758	445065	270684
P48810;P48810-2	2840010	2805860	2735540	2951470	2832310	2893300	1408490	1491670	1504180	995175	937511	0
P07909;P07909-2;P07909-3;P07909-4	315502	312508	316602	242220	248337	0	0	0	0	0	0	0
Q960X8;Q960X8-2	467023	486454	490498	377523	368890	352291	466182	508096	481635	560017	600957	0
P29843	643556	662016	646330	484222	495284	529290	212739	0	261784	189464	0	0
P29844	15819800	15992000	14179200	10348800	10164100	10390400	6177970	5707020	6288340	5231120	5872170	6486140
P11147	5105280	5519440	5442200	5047420	4569150	4843750	2730100	2743800	2568580	2283200	1977470	1735590
P29845	1416800	1393440	1377200	933320	964632	965405	892316	844910	834636	752239	702247	0
Q9VB10	145953	128779	120417	200292	181811	166886	179641	173836	195357	158589	0	0
M9MSL3;Q9VUC1	2582950	2672700	2603810	2614580	2622730	2502110	2476130	2535520	2525500	1276490	1187510	1053770
P02515	325231	318668	322131	224466	0	0	1388020	1359060	1279370	1174510	1131030	721136
P02516	2502950	2542250	2507160	3200720	3269980	3381030	2037050	2173190	2140430	2202300	2219900	2046740
P02517	2223690	2372010	2295350	2552980	2541130	2760920	937420	887924	885128	1398690	1505010	1149460
P02518	302151	332812	326811	356714	430599	342203	0	0	0	0	0	0
O02649	11427500	11196000	11303900	7868150	7732540	7840680	1254780	1265520	1155050	1314380	1306340	932099
P22979	721496	719614	707746	1095130	1012720	1025280	336887	305410	304681	217028	236635	0
O97125	1483620	1469070	1424740	1103450	1071770	1122860	794446	607916	1039380	825163	714349	0
P02825;P82910	0	158042	167680	0	0	0	0	0	0	341824	330297	0
P02828	932362	963578	942909	669830	743685	734662	949754	822226	793350	0	0	0
Q8IQW5	1569780	1608090	1545480	2217300	2212650	2226260	1265290	1019460	1034240	1358650	1267070	1983040
Q9VWP5	108384	89120.3	96437	0	0	0	0	0	0	0	0	0
Q9VFJ3	330952	351575	336212	773742	812831	718812	574827	597385	470961	709573	581781	1408750
A0A0B4K7A5;A0A0B4K849	0	74105.2	70755.1	0	0	107359	118467	138911	157726	0	0	0
Q02645-2	3446730	3377460	3306950	3425220	3335410	3283530	3630920	3696140	3848090	2448170	2588230	1352460
Q9VG55	301686	297891	184587	502779	460476	434671	332932	244859	174742	129578	0	100099
A8JNP7;Q9V3C7	268347	264832	274557	402387	302671	312003	214361	193640	216141	209638	210673	200824
M9PAZ4;Q59E11;Q7YTY8;Q9VPV8	1837100	1862950	1883970	3495530	3620470	3441720	6813260	6276110	5974060	3749380	3835620	4192110
Q8MLZ7	123472	116969	125304	0	0	0	0	0	0	0	0	0
Q9W303	2232970	2150140	2098460	1012690	1050070	1162950	0	0	0	0	0	0
Q23997	436285	452091	436192	276204	176576	111446	0	0	0	0	0	0
B7Z0E0;C8VV61;Q7KUB0;Q7KUB1;Q8IQA7;Q9VSI6	1206690	1260200	1223070	1267720	1258940	1268990	360219	456933	315380	434268	503094	0
Q9VWH4;Q9VWH4-2	3856040	3664440	3781960	3236490	3445000	3403000	2553070	2624580	2667270	2077590	1941900	1533600
Q9VD58	478363	495383	467120	467365	454077	414495	676915	654901	660075	201432	468434	203364
A8JRB8;A8JRC1;Q8MT18	5327580	5320130	5148430	4304710	4254170	4196600	3345350	3125420	3430200	2530580	2848410	3409950
P12080;P12080-2	430572	460956	420407	570730	594479	629270	235453	200603	196067	0	0	0
Q7JPS2	2420910	2784890	3041050	5102670	4748760	4375460	3783820	3933920	3888270	3750700	4563540	6984760
Q9VT51	546066	545026	428017	1232510	544330	331891	681741	0	0	0	536942	0
Q7KUD5	307802	310569	301647	210349	187761	195276	501208	517128	510722	166834	130872	0
Q9VQT8	6130520	6143580	6160250	5512480	5157910	5499580	9275670	9104520	9367420	8372520	8476150	6697380
Q7K4Z4	99307.8	105321	105551	0	0	0	0	104318	0	0	0	0
Q09024;Q09024-2;Q09024-3	365277	414041	419076	417595	428793	419683	392681	423462	391792	315035	256955	0
P13677	205975	187880	197706	234253	244929	224105	883265	920270	965256	401371	382051	0
Q24008	1767710	1710930	1755960	1557980	1644390	1676000	605483	759855	640772	286054	0	0
Q8IRH5;Q8IRH5-2	48722.3	53808.1	40519.8	0	0	0	0	0	0	0	0	0
Q9VR07	643725	602030	634034	1122810	1183290	1071780	1318770	1354210	1500110	1489510	1367570	782772
O97477	590480	587024	597540	363024	407076	235954	0	150724	0	0	0	0
Q9VH19	39022.8	37928.9	43202.5	121637	136314	113206	46049.2	61678.3	36140.6	116519	104761	0
O76455;Q9VFP6	365879	397774	411183	444758	448469	432711	256228	240356	276440	410651	348416	0
Q9VTE8	148125	150777	161606	224953	0	0	122771	78910.9	101171	0	0	0
C7LA95;O76935;Q9NFX2;Q9VGZ3	790934	815098	801766	647704	619302	630690	0	0	0	0	0	0
Q8IQE6	377337	343107	376529	0	0	0	0	0	0	0	0	0
Q9VHI7	450820	416741	413712	526228	534583	532046	0	0	0	0	0	0
A0A0B4LH25;A8DYK5;Q95TR3;Q9W2K4	204487	213483	217952	246572	264792	0	274218	257590	275380	0	250797	0
M9PEC1;M9PES8;M9PHL4;Q9VRY6	399149	396398	364208	485384	493331	540459	623169	555227	527620	630832	635970	305073
B1P5P0;B1P5P1;B1P5P2;E1JGW3;Q0E8W5;Q9W151	1403940	1430730	1392370	1201640	1322810	1119260	3005750	2921800	2923240	2608310	2865730	2118230
Q9V3P0	9920400	10249100	9733260	12263400	12085400	11465400	7974410	8027170	8260740	9240890	9074220	10117900
P20348;P20348-2	495753	512969	569222	0	0	0	410496	0	0	459079	514705	0
Q9VAA9	306399	307701	308216	194092	352240	181429	0	0	35043.6	0	0	0
A0A0B4KFF9;Q058S6;Q9W204;Q9W205	260102	249788	229995	163498	156975	198292	0	0	0	183660	159643	0
Q9TVP3;Q9TVP3-2	1980160	1931600	2176180	3109840	3087600	3763100	4711370	4105860	4031910	4452370	4186240	2838560
Q95NU8	643993	603081	647484	1155980	1059780	989405	741758	835517	938038	987369	1011890	730733
Q9VK12	402318	377345	411278	446138	404093	436677	408418	416650	383037	474022	482790	493093
Q9Y143	1487350	1530050	1503520	1655160	1843060	1775620	1636380	1635980	1668690	1585140	1575170	1519900
Q9I7K0-2	265052	282006	286677	598412	530665	501977	638335	491501	598109	655428	665561	410443
Q9I7K0-6	901368	922249	924667	1409470	1457790	1439720	1120310	1086600	1065930	1223390	1272950	1242530
A4IJ54;A8QI34;Q9U458	195842	0	204415	139823	0	0	0	369443	346156	0	0	0
Q9VWW2	75772.7	67239	66871.7	0	0	0	0	0	0	0	0	0
O76521;Q9U1H6	244207	245609	246360	0	243480	0	0	0	0	0	0	0
Q960E2;Q9VN44	258219	0	249418	291328	312284	288092	261291	288378	317962	0	0	0
Q7KYD6;Q8IRJ6	172840	158587	171923	0	0	217628	0	0	0	81375.6	0	0
A0A0B4LHE0;Q8MLQ5;Q9W1G6	442828	466688	444267	477654	461573	608200	420313	418760	421678	302079	480797	0
Q95RX5	161933	185965	143353	174298	150879	0	0	0	0	0	0	0
Q9VMJ7	61941.2	59399.6	66051.2	0	0	0	0	0	0	0	0	0
Q9W401;Q9W401-2	1210040	1115380	1186930	945015	866294	546349	1455170	1431930	1444970	725123	732818	886701
P17210	461732	485019	456009	628116	582008	617852	193843	206241	262051	109318	159771	0
B7Z002;M9NCY5;M9NDB7;M9NEL3;Q9VPL9	207314	227071	225695	167174	223735	216785	82183.3	74766	53097	0	0	150812
P46824	1145020	1258690	1200880	1595510	1801810	1732390	924156	945133	992315	1015450	905560	0
A0A0B4KGM4;A0A0B4KH30;A8JR00;A8JR01;A8JR02;A8JR03	149711	160378	159379	0	0	0	0	0	0	0	0	0
A0A0B4KEE4	23682.4	22533.8	0	0	0	0	0	0	0	0	0	0
A8JNJ6;M9PBL6;Q7KV69;Q7KV70;Q9VZQ3	663880	621270	646452	295152	275500	286210	109488	142150	100300	0	0	0
Q9VDH3	291488	252573	273640	194105	221313	128966	783222	665233	902833	621992	683833	0
D3DML4;Q8SX89	247157	303955	270249	378383	375605	410963	453947	446484	419588	441861	496919	0
Q9VR59	154629	147231	143504	170803	195215	167323	105108	0	0	0	0	0
Q9W2V9	552708	573068	554299	636933	628679	639739	542254	576059	554740	625310	632347	371558
Q9W335	148097	145873	122918	0	0	0	322193	404459	439893	0	0	0
P24156	1272340	1406120	1316220	1566670	1680560	1442560	2706770	2581580	2567600	1792310	1547900	1756700
P82147	4044260	3841670	3933910	2398920	2366440	2419060	2760930	2890160	2948580	1755460	1632100	1721900
Q9VKJ9	296460	278193	0	0	0	0	323776	265208	337181	0	0	0
P08111;P08111-3	173842	152709	165476	166683	170927	180726	182840	168987	192333	207911	210987	0
Q7JYZ0	658240	619057	589561	583844	585569	601510	469010	454620	408241	449635	429473	0
Q27237	287360	290672	287202	329912	354856	255739	362819	453106	346739	392510	297326	0
Q9VNR6	489485	483372	483303	1131930	1174130	1151900	1569860	1662670	1653980	2164150	2108930	0
Q5BIC6;Q8IQM9	202719	204313	200182	135625	0	0	0	0	75978.2	0	0	0
P52302	77840.5	69251.1	84977.1	0	0	0	0	0	0	0	0	0
Q9VJ28	195060	197219	171821	0	104916	0	0	129219	0	0	0	0
P40796	322282	299120	304025	0	0	0	147719	0	0	0	0	0
Q24372	344192	371840	375261	0	0	0	242901	0	0	0	0	0
P08928	3257190	3247440	3192680	2280810	2254940	2232600	1186400	1150950	1050020	515230	632156	492448
Q03427	2037130	2045060	2023670	1377010	1335900	1340880	844521	822540	826832	448066	430047	398574
Q9VZL6	154014	167847	159298	185221	365876	209026	281620	315114	298449	240385	328624	0
O96824	490673	520555	544508	511254	688442	735605	560857	600157	633055	763463	749387	0
Q00174	1776090	1753870	1756450	1090510	1054870	1093840	722742	826676	779312	0	283932	0
P11046	1082340	1103420	1082590	820577	860636	854447	398224	412328	408487	226940	209504	0
P15215	1995100	1982060	1984610	1654160	1683810	1621780	1877180	1984580	1912270	635693	605882	442662
A0A0B4KF90;A0A0B4KFE2;A0A0B4KGC6;B7Z0U7;C1C3H4;E1JJ78	217782	245025	269920	624946	567754	603297	498273	558775	556904	641193	536766	220194
Q94901	216071	219863	220882	373246	338660	340331	282401	293975	278691	173423	0	0
Q9VAW5	252710	242863	234589	0	0	0	0	0	0	0	0	0
Q9I7T7;Q9I7T7-2	291150	269383	271780	358586	363010	338003	230148	298122	326241	217541	251502	0
M9NFH3	1429350	1450940	1477360	1733180	1814790	1695380	1573920	1512380	1545580	1274990	1177740	1103660
Q8I7C3;Q8I7C3-2	1267520	1267020	1264490	1227640	1147420	1339340	834138	788956	876470	662031	730968	0
Q8MLV1;Q8MLV1-2	1096240	1124540	1158800	1088870	1114350	1113370	531084	467396	557029	541413	481021	0
P92181	6562500	6221960	6159950	8392390	8776050	8474440	10532500	9636830	10429800	7628120	7914810	8034230
Q8SWZ9;Q9W3K9	278667	308628	280746	244355	218039	237457	339464	368918	364353	297991	459614	0
P91927	705340	644234	680458	413210	603461	503431	307727	314198	214475	262043	116051	0
Q9W1N3	1390210	1509150	1446770	2112000	2053810	1920430	2507240	2469240	2553820	1526730	1596530	1117870
Q86S05;Q86S05-2;Q86S05-3	837570	829658	777707	882705	790145	789012	435626	291492	355277	0	0	0
M9PC73;M9PCD4;M9PCR7;Q9VM93	488714	493971	464481	339177	434454	384986	251630	188751	188553	0	0	0
Q9VKV1	872317	896793	916236	994925	1021950	1034740	985458	950800	916862	1692910	1581420	1693350
M9MRX0	2126680	2044660	2065030	2358050	2462210	2319650	1013120	894586	1010480	967984	935211	0
Q7KUQ6	845570	840016	831873	998718	979575	952681	1697910	1563100	1470670	1184470	1221020	1029470
M9MRT5;Q27IS6;Q27IS7;Q4TZM6;Q8IP72;Q9VJY9;X2J5X6;X2JAB1	86782.7	102036	81351	0	0	0	0	0	0	0	0	0
Q8IGE9;Q9VN21	364989	360298	364564	294020	298261	289574	284730	226727	232486	166748	152691	0
A0A0B4JCQ5;A0A0B4JCS1;A0A0B4JD00;A0A0B4JD27;A0A0B4JD31;A8DY69;E5DK16;Q8SXP0	241966	224710	253559	0	225621	169220	220223	200186	216016	0	0	0
A8JNM3;M9PBU6;M9PEF2;M9PEM7;Q7KU90;Q7KU93;Q9U740;Q9U741;Q9VS85	772932	810561	756679	1001370	1084390	1047020	1135630	1004660	1214180	1356220	1402250	534686
Q8IN05;Q9NH51;Q9VD13	201578	210269	206704	0	237497	216557	156084	179281	109253	133053	153350	0
Q9VXY7	107785	112414	122805	0	0	0	224914	209082	157565	0	0	0
Q8IGW7;Q8IMX8	1296200	1294790	1360760	1108110	1152610	1227280	800155	839334	793787	833247	945160	0
Q24388	160286	163948	171770	0	0	0	0	0	0	0	0	0
Q8MSS1	714169	721862	704599	586454	561813	546106	443475	433059	444183	360210	360554	0
A0A0B4KEE5	2030260	1893200	1894800	2932790	2926800	2884840	3034030	2855010	2734020	2768450	2580200	2458210
Q9VIE8	2936510	2933200	2968740	3100350	3046490	3032730	3420880	3294710	3280880	1721220	1637460	1059450
Q8T4D6	2411220	2506460	2339480	2340850	2734760	2703110	1708340	1906760	1650470	1436700	1494400	1255480
P07190	300098	287483	291191	324106	238432	0	0	0	0	0	0	0
A0A0B4LEU9;Q5U124;Q8T0N3	762835	718304	744507	432670	464520	0	0	0	0	0	0	122461
Q9XZ63	1188610	1206030	1191020	812967	864861	836417	618508	598337	585947	500665	449662	0
Q9VC48	0	225451	232752	0	0	0	0	0	0	0	0	0
P23226;P23226-3	1456940	1438410	1518940	1907110	2031980	1947450	1368390	1287410	1344820	1294740	1218510	573205
Q24147;Q7K180	186815	243239	167190	288018	238311	335622	0	0	85859.4	0	0	0
Q9VCA8	1331270	1243190	1293190	1000020	1232980	971369	619790	590457	575986	509216	0	0
M9PFR6;Q9XZ03	757769	730183	728360	635074	632699	677581	241278	331812	251392	182303	185670	0
Q86R99;Q86RA0	44471.2	33234.1	0	0	0	0	0	0	0	0	0	0
A0A6M3Q6S9;E3CTN8;M9NDA1;M9NDS8;M9NEB2;M9PCQ3;Q8IQN4;Q8MV37	349361	343040	344514	344775	328165	312894	255480	234618	226375	319929	275120	99368.4
Q9VSA3	1145320	1113480	1158680	1254750	1197650	1197010	781727	868668	753637	1326860	1449570	1236910
Q8I0S9;Q9V9T5	206088	196003	198682	0	194333	0	0	0	0	0	0	0
Q9VLC3	132780	143718	125744	0	0	0	0	0	0	0	0	0
Q9VLT3	719539	798262	736882	913470	861007	929715	587930	522464	479948	504098	530573	0
Q8MQS7;Q9VKX2	1428340	1408790	1468400	745922	866411	786686	857738	890347	919089	699319	463018	982096
Q9VEB1	4405110	4576690	3920540	4614230	4774190	4614450	4198780	4478910	4614340	4324040	4676770	4329130
Q9VJC7	415426	424767	405960	412500	424061	461239	196805	254804	204228	172673	0	0
H7BWR4;H7BWS2;H7BWS3;H7BWS6;H7BWS7;H7BWU6;H7BWU8;Q2QBM1;Q9NIW0;Q9NIW1;Q9NIW2;Q9U1J1;Q9VG31;Q9VG32	207791	201924	218052	245063	244285	190446	36439.9	0	0	0	0	0
Q9VB69	393500	431254	400784	466481	514061	484180	400714	359943	354118	301409	306298	0
Q0KHY3;Q0KHY3-1	186291	172667	188877	222188	0	222652	208894	230281	215143	251769	0	0
Q9GU49	385617	379998	352637	378159	378002	382075	0	276278	0	0	0	0
B7FNK8;G2J5Z4;Q9V449	1781920	1695120	1683190	4196050	4421990	4265800	0	0	0	7669260	8347180	36176200
A0A0B4LF49;A1Z8G0;B7YZF0;Q8T5S9	224987	216736	231743	0	0	0	0	0	0	0	0	0
A1ZBE9;Q8MRS4	153237	156033	167032	0	0	0	0	0	0	0	0	0
C1C553	536780	514258	0	612403	525367	510000	0	0	0	0	0	0
E1JIK9	33078000	32709400	32251400	40138900	39608400	40203100	36170500	35335200	36739500	26834900	29022300	25253000
Q9VFC7	3578170	3415950	3316840	2998350	2931420	3122540	5501460	5590960	5230160	2591880	2872060	3235930
E8NH85	98075.8	88398.3	93742.3	0	0	0	0	0	0	0	0	0
Q9VXJ0	554355	595002	598107	477588	533316	529842	259065	278143	263034	332589	308521	0
Q9VZL1	148441	222293	174128	558009	564387	559918	374536	409026	408825	308881	286594	0
P05661-21;P05661-3	62012700	65807200	60881100	47794900	49022800	46696300	39475400	38991400	39892800	18133800	19163500	21078500
P05661-25;P05661-26	13146900	13446200	12833600	12152300	12362500	10696300	8596850	7972850	9397010	3775860	3474500	3337210
Q0KI67;Q7K523;Q8INC3;Q9VEZ0	211017	187895	220829	0	0	0	0	0	0	0	0	0
Q9VEY5	978266	936933	974909	1113240	1065140	1196660	1292540	1312910	1308600	792736	845334	0
Q8MS23;Q9VAV2	53650.2	0	65058.8	0	0	0	0	0	0	0	0	0
Q960V3;Q960V3-2;Q960V3-4	221793	0	221892	256720	0	226251	0	0	0	0	0	0
Q9VWN5	435399	431831	399659	442851	397029	434556	484548	509522	491880	608672	553472	0
A0A0B4K755;A0A0B4LET5;C0PVD7	151261	172813	182244	170848	154054	137502	112867	132876	123262	310827	370469	0
Q9W0S5;Q9Y0V9	38169.6	64363	53943.6	120148	100806	106365	0	43547.4	0	0	0	0
P91928	607804	624212	631080	551942	555367	530823	69658.6	78204.3	48102.9	33258	26089	0
P18432	20888500	22815900	21088300	33241200	29948300	30939100	39229000	39762400	37333800	29913000	29536600	50936800
P54357	4016750	3836470	3789110	5202180	5018040	5732060	7235760	7518800	6674380	6862180	7371110	8295930
Q9NKV0;Q9NKV0-2;Q9NKV0-3;Q9NKV0-4	180748	0	134669	0	0	321372	0	0	0	0	0	0
P53777	15693700	15479400	14468200	16187900	15862000	16940100	40747300	40319300	40752300	29539200	32040800	28871900
Q24400	419935	434298	451671	355415	463181	354393	266092	300743	299257	0	137015	0
B7Z0Y2;M9NDY9;M9NH46;M9PER2;M9PH86;Q9VXL1;X2JE21	252026	272677	0	0	0	0	0	0	0	0	0	0
P13469	695023	711813	704423	372111	416957	466827	1249860	953867	1174140	215545	190740	0
Q86B87;Q86B87-10;Q86B87-11;Q86B87-12;Q86B87-13;Q86B87-14;Q86B87-15;Q86B87-16;Q86B87-17;Q86B87-18;Q86B87-19;Q86B87-2;Q86B87-20;Q86B87-21;Q86B87-22;Q86B87-23;Q86B87-24;Q86B87-25;Q86B87-26;Q86B87-27;Q86B87-28;Q86B87-29;Q86B87-3;Q86B87-30;Q86B87-31;Q86B87-4;Q86B87-5;Q86B87-6;Q86B87-7;Q86B87-8;Q86B87-9	292002	302740	314487	399989	367354	395781	152887	149894	136355	126788	121579	0
P46150;P46150-2;P46150-3;P46150-4;P46150-5	1474150	1466450	1507570	1506340	1534240	1509560	1237630	1384800	1334100	526884	463768	654052
Q9VCC0	64886.6	54562.3	57555.7	0	0	0	0	0	0	0	0	0
A0A126GUP6;A0A126GUP6-2;A0A126GUP6-3	645069	658451	636146	386042	401092	0	615311	0	0	0	0	0
P14318	6147880	6377770	6183250	5619950	5594940	5601900	4636610	4384360	4345270	2850750	2927440	3394940
Q7JUS9	661609	636635	668774	849978	894446	859399	1567640	1253110	1121840	864864	820582	1119640
Q9VSR5	2828210	2514270	2792680	2849480	2948540	2852490	1260120	1170490	1226730	1152280	1002420	877237
Q8SYI9;Q9W4I3	218903	210749	212482	0	0	0	0	0	0	0	0	0
Q9VGP7	792652	808559	751170	781121	833670	875709	281583	297995	291419	167384	169877	0
Q7JZM8	194946	193580	199595	0	190738	0	0	0	106055	0	0	0
Q7K0A0	160696	0	150978	0	0	0	0	0	0	0	0	0
Q9VQ35	177188	168937	187515	190967	167078	185650	62898.7	61714.9	0	0	0	0
Q9VIN9	220315	185443	188032	248051	220145	210090	0	91698.5	0	0	0	0
Q8IP62	551953	573397	549767	574132	567612	494567	167652	249855	326400	0	114745	0
Q9VVN2	606053	639102	639738	451902	506346	412654	223330	222511	202614	0	0	0
Q9VXP3	185131	218837	233272	0	0	0	0	0	0	0	0	0
Q95S88;Q9VUX1	190499	172116	219624	0	0	0	0	0	0	0	0	0
Q9VV39	148019	193816	168012	215570	202376	178291	216003	222040	230348	0	0	0
Q9VZX6	169603	153233	174601	170268	139348	122928	0	0	0	0	0	0
Q8T0M6;Q9VSW4	221450	255725	246919	0	0	0	0	0	0	0	0	0
P61849	639626	626840	626969	986445	1014000	981956	1984550	1820660	1652540	1873250	1604030	2204010
Q9VXM4	201949	203938	170016	0	0	0	192127	144252	138236	0	144105	0
Q7KIF8;Q86NK4;Q95RH0;Q9VSD6	179021	163863	192238	0	0	0	145688	162021	137343	0	0	0
Q9W002	226825	342781	294137	280265	206428	218383	0	0	0	0	136563	0
M9MRD1	509807	532390	528568	382253	308529	403509	245809	299461	218000	0	0	0
M9MRJ4;M9MSG3	779692	792200	798712	619393	570090	565337	508093	473821	449163	170890	367229	0
F0JAN7;Q26459;Q8IGD4;Q8IQ63;Q9VRM5;X2JCI8	881294	901018	900069	1575820	1641930	1600020	1236290	1212220	1249090	1376470	1436070	789194
Q9V813	185483	173288	176591	0	0	0	58882.2	0	0	0	0	0
A0A0B4K620;Q0KIB9	1218790	1203850	1207700	1578890	1601350	1541020	1217740	1185960	1061850	1272190	1290010	1228900
Q24395	482114	435358	474212	587049	640095	525883	893754	645355	699662	2890370	2913910	2926770
A1Z8P9	570125	559633	544297	520319	539157	504195	422419	343001	357878	292450	262688	184049
Q9VIH3	193361	194393	199296	0	0	0	0	0	0	0	0	0
Q8IPE8	443709	380989	417101	387821	405307	392721	547521	548974	526360	560073	528672	0
O77466;Q9W1H8	952458	968651	961665	954222	1006980	917732	494354	617837	795309	589332	573547	0
P23696	341646	336852	346282	470588	452747	504432	326564	343307	327827	224347	261519	0
P54622	336497	334008	345347	314700	469685	299612	159462	0	0	0	0	0
M9PCG1;Q9VM14	15447900	15160800	14824400	11758200	12130800	13181000	8428400	9374240	9457510	15930000	17843900	21061000
Q9W060	100899	99077.6	67238.9	0	0	0	0	0	0	0	0	0
Q9VR35	155286	0	154122	0	0	0	0	0	0	0	0	0
Q0KHU0;Q9VZ45	229338	201166	221247	0	0	0	0	0	0	0	0	0
Q9VDU7	470278	469592	501775	516278	537523	541191	415651	367233	381705	337691	436364	0
Q94518	2160080	1994710	2043680	1899300	1894730	1868550	1774350	1677370	1681580	1585090	1503810	1588450
Q9GP66;Q9W1X5	420127	429894	417820	351889	348383	393062	595189	492748	501972	292089	296510	0
Q9U485;Q9VJ30	251775	259669	259124	485413	368586	503291	143327	134251	119556	0	0	0
Q24150;Q9W1G7	105176	100309	76215.6	0	0	0	0	0	0	0	0	0
A1Z968;Q5KTT4	521544	521844	507362	551672	527576	582840	228546	255093	226109	0	0	0
E2QD54;Q4V427;Q4V5I3	485505	485665	460346	607517	718551	662654	598461	568037	676936	521945	541470	0
Q8SX68	337773	323515	354632	411873	400203	374949	115217	0	0	107587	124332	0
Q9W2Y3	223580	225365	206960	287497	273740	280575	0	139354	122512	52472.6	84225.8	0
Q9VJQ5	625516	669668	665726	850258	891361	896082	606701	737570	687586	583168	437853	0
P42325	780497	771663	786623	940214	961762	943943	699151	662761	609256	384816	344745	0
M9PCA7;M9PI37;Q9VTW8	0	264163	227548	186487	0	0	354442	359027	331753	210586	215123	0
A1Z8D0	427693	427772	447440	373505	404826	397446	505409	485457	542616	280828	298147	0
Q9VMU0	2012410	1898200	1919420	2916530	2759580	2631140	3657780	3839870	3550020	3314130	3799960	2124010
Q9VTB4	533261	545277	356213	261134	260113	254591	0	213360	242326	0	0	0
Q7K1C0	1960620	1980320	1939730	2355150	2427810	2351670	1499100	1490430	1496800	1523820	1881330	1420360
Q9VWI0	8274490	8145710	8769480	11747900	11545400	11399200	10278000	10878900	10528900	10872200	11028200	7040780
Q8SY88;Q9W125	5143820	5215280	5145200	6652070	7306590	7208440	5571680	5843470	5759990	6172650	5888880	3899620
Q9VF27	634719	585977	595176	838442	853180	816414	888416	796180	670976	587694	457156	0
Q7JYN2;Q9VX36	1910210	1916270	1960060	2646850	2725310	2653310	2876750	2794970	3042510	2290420	2134480	2139560
Q9VZU4	1869840	1812570	1766600	2100460	2098520	2075320	1835670	1722670	1836370	1347210	1291890	1418090
P91929	3661870	3774100	3572010	4531420	4524610	4278650	4915100	5186010	5195340	2934120	2739810	3069350
Q9V4E0	68172	69294.7	71765.6	0	0	0	0	0	0	0	0	0
Q8SXT0;Q9VMI3	452053	492562	500717	597187	561918	554099	604844	634596	642167	306633	250117	0
Q94511	1741610	1687580	1708690	1504840	1494170	1480430	1416690	1363840	1444010	927566	918386	501889
Q94519-2	4098590	3921040	4099490	5507710	5746030	4918070	7002140	6542290	7651530	8249530	8952350	6534080
Q9W2E8	465610	497565	489121	617337	590923	588970	651869	608086	612961	533723	471467	0
Q7JZK1	196344	187448	196029	227754	203252	196197	0	0	0	0	0	0
O97418	13447600	12784900	11417400	15549200	16010900	15971100	15155400	13646100	14002100	15910300	16551100	17767900
Q6IDF5	670513	684191	715755	664070	610589	630963	920800	825383	876658	615103	623448	0
Q9W402	193924	195950	208637	126967	145085	172678	319508	313188	352905	156973	0	0
Q9V3W2	821467	812443	769759	1186660	1141490	1245250	1174310	929134	950798	460241	651119	553862
Q8MSI7;Q9VQD7	386051	383963	385174	371058	359542	340800	674105	779022	775898	552141	492490	0
Q9VXZ0	292916	303389	273430	300157	324346	314541	182595	194770	211724	145348	0	0
Q9VJZ4	340208	321901	328376	262884	267988	0	350820	304768	292437	132354	0	0
Q8T079	263301	293873	280944	304413	334997	280192	350206	342298	334117	247375	188822	0
A1Z877	623042	603854	634065	616769	588253	428173	0	444971	0	0	0	0
Q8SYJ2	12207500	12137300	11356700	16265500	16466100	16206200	10474900	9377960	9781830	9889510	10239100	9493110
Q9VTU2	1160750	1170960	1210240	1499660	1441810	1362890	3177200	2962240	2930930	1827400	2012250	776500
Q9VJ33	523575	511979	470105	487984	374473	433078	359274	359390	320713	300293	239985	0
Q86NP2	240745	253196	259214	0	276943	0	0	0	0	0	0	0
Q9V9U4	104498	94526.9	119715	0	0	0	0	0	0	0	0	0
B7YZY1;B7YZY2;B7YZY3;M9PDW6;M9PGE2;Q9NGZ4;Q9VIF9	125031	112757	117832	177269	199332	197202	130382	105219	120656	156051	171399	0
Q9V3U2	507761	497109	523892	441913	456750	463907	0	0	0	0	0	0
Q7KTA1	1820880	1793290	1840220	1208860	1314240	1182570	845050	870185	713941	468498	590010	0
Q9VJU6	86855.1	65970.9	0	0	64425.3	0	69549.3	58425.6	79351.4	52607.9	38985.3	0
P10676	6119180	6410630	6256110	7114380	7029320	7231030	7052080	7027290	7162290	5975320	6322900	6803910
P10676-2	1252090	1190520	1240340	1795650	1765550	1743370	6255980	5345060	1604600	4264840	4009050	4176810
P06002	843644	754514	793931	1746500	228344	1821670	2522460	2344850	2241630	1267010	1273270	836655
Q9VXK0	363402	369657	360375	0	0	0	0	4955880	0	0	0	0
Q7KMJ6	175066	162943	152444	0	0	0	0	0	0	0	0	0
M9PBN2;Q8SXR1;Q9NAZ4	891171	882049	924053	743696	776817	726216	662892	665101	579109	643179	613397	0
Q27415;Q27415-2	5381940	5610180	5624320	7639560	7495410	7866440	9086860	9461260	8781530	9527850	10404500	13031600
Q04448;Q04448-2	163776	168708	156811	0	194333	198165	0	0	124540	0	0	0
M9PE74;Q9W2U7	607137	634820	609868	665433	671408	670882	310454	356571	452627	284361	332257	72889.4
Q9VZY0	1156860	1141810	1143430	1621700	1637900	1657070	1560450	1816230	1976290	1115150	1145400	1433910
Q04047;Q04047-2	673348	700991	671357	625369	643370	672394	257011	204202	184012	258521	0	0
Q7Z2C9;Q9VNX6	172804	182577	183191	671084	577927	554111	153206	204546	213073	0	0	0
P13217;P13217-2	933981	902977	932035	813355	841389	903275	1256660	1296170	1269620	659889	684470	405296
Q7K126	121071	121209	120122	0	0	0	0	0	0	0	0	0
Q9V3L7	672664	720615	703415	659219	686708	653427	404821	390050	317719	322403	352741	0
Q9VQ62	3809330	3804730	3833970	2535800	2522510	2650440	1214240	1224610	1168470	1347900	1319220	1013030
Q8IGP0;Q9VA42	1518440	1446440	1419440	1177450	1277030	1619790	1696320	1703250	1822700	1504430	1531350	940320
Q9VET0	244451	233783	263096	612037	586665	606815	1251640	1305560	1173460	948938	883586	454576
Q9VAC4	275938	270412	276880	242044	271682	230552	592577	526909	577264	464935	399196	0
Q9VU58	10751700	20712100	11569000	32365100	32605000	49999000	7010090	14516400	9507820	14842900	18230000	70728500
P20241;P20241-2	188523	249942	234656	258117	367588	276378	191673	214211	163762	180064	182502	0
D2NUE2;D2NUF0;M9NE05;M9NEJ8;M9NGD9;M9PGA2;Q0E8B8;Q24273;Q9VNP2	112290	122254	113994	0	0	0	0	0	0	0	0	0
P23654	436514	382417	406630	373022	398495	321086	0	422807	0	191029	0	0
Q24048;Q24048-2	304798	255694	292081	330856	324957	244543	146460	254842	0	0	0	0
M9PDX8;Q7JS69;Q86NM2	696131	771051	775185	1133750	1053300	1057990	1349980	1444210	1407960	1245530	1259660	987366
Q9W0C1;Q9W0C1-2;Q9W0C1-3;Q9W0C1-4;Q9W0C1-5	471068	448815	464275	924294	764475	876652	1542180	1442600	1463010	1310880	1391900	0
B7TB45	357614	330068	351857	0	0	0	0	0	0	0	0	0
A8JUT4;Q6WAR9;Q9VRD6	120960	111958	122401	88275.4	102691	0	0	0	0	0	0	0
A0A0B4K6D8;A0A0B4K707;A0A0B4KFP5;A0A0B4KGR1;A0A6H2EDN5;A0A6H2EEU5;A0A6H2EG35;Q0KI87;Q7KSS0;Q7YU19;Q9VH03	237175	244046	252763	153317	143187	112339	0	0	0	0	0	0
O16124;O44117;Q1EC31;Q7KQC2;Q9VVK7	1391460	1366440	1323450	1526140	1472810	1477920	1264560	1333650	1286310	897596	856804	269900
Q9VVA6	138911	158535	133266	0	0	0	0	0	0	0	0	0
D3DML9;D3DMM7;M9ND89;M9NDQ8;M9NE94;M9NFB1;M9NFB8;O61495;Q6NN29;Q7KUK1;Q8SYQ0;Q8T0E0;Q9VUD7	354188	348547	365536	307118	378213	278483	306987	339668	390938	199038	243275	0
A0A0B4K7J2;A0A0B4K7J2-2	348262	304535	313670	0	0	0	345240	174575	263547	137218	139536	0
Q7K0D8	160954	169604	165168	0	0	0	0	0	0	0	0	0
Q7JXF5	616665	614816	634870	745509	778701	721730	550522	594579	561164	331293	502492	0
Q9XZ06	211646	227776	211446	135897	210377	0	227421	0	0	0	0	0
A1YK35;A1YK36	123616	103957	110966	0	0	0	0	0	0	0	0	0
Q9VCH5;Q9VCH5-2	621283	600418	637644	635731	605839	609964	348399	336103	374592	189388	100083	0
O77460	929651	980109	1012390	1059320	1008090	952072	484675	498632	447954	229926	374781	224289
X2JAU8-7	1277070	1228320	1237540	1907690	1904800	2078080	2732500	2550310	2343800	2699910	3655890	2682300
X2JAU8;X2JAU8-4;X2JAU8-6	0	194935	307435	0	553080	459526	686679	845071	1099980	1112560	1207150	0
Q9VW26	396406	354602	337206	159768	188996	136163	66689.5	93687	0	131933	102733	0
Q9VR94	249712	267581	272617	0	0	0	0	0	0	0	0	0
P54192	10510500	10899200	10452800	15633900	13772700	14982000	33360800	33692700	30732200	63078900	50427000	46505000
Q7K084	21375000	20732300	21752700	24771600	26779700	25231100	24772100	25517300	26818700	29787700	32481800	35977600
Q9V8Y2	2636960	2549400	2546850	4291990	4330370	4292620	2937270	3082860	2985590	5357010	5599040	4842070
Q8SY61	37513300	37178500	37488800	29933100	28873900	28463400	99918400	92344100	81044300	64041900	60281300	68851000
A0A0B4LFW3;A9QHS4;A9QHS6;A9QHW8;C0PV28;Q7K088	10417700	10208100	10394100	4563770	4321390	4631660	32289500	29921000	34515000	3943240	3866380	4336290
A1ZBQ3;A1ZBQ4;A9QI24;A9QI48;Q4V3H1	1104620	1074620	1092620	4380230	4153510	4204770	1850430	1776220	1820910	6005420	6347620	6315290
Q9V8Y9	62843.7	59695.1	72158.8	82551.2	108579	0	111035	119321	93547.9	199234	224859	0
Q9V931	572582	579756	571462	906514	891960	900192	2094070	1941580	1996480	2083930	1923350	1743090
Q86BF9	85889.8	106347	111412	132513	130950	0	0	0	0	0	0	0
P54193	2372420	2410130	2460720	5090060	5108490	4927030	842200	1010880	941176	8160020	8625350	7904370
Q23970	2687810	2444190	2449120	4617120	4887620	4746270	875287	914759	881141	9641310	9689030	8850560
P54194;P54194-2	266498	272189	272289	0	393857	0	0	0	0	330000	272218	0
Q9VAJ4	6038150	6101610	6028990	1637040	1744520	1581460	4079990	4145960	3824160	1479080	1412970	0
Q9VAI6	687520	774654	677388	1418440	1387180	1404910	0	0	0	1141420	1149060	998886
A9QJK9;A9QJL0;A9QJL5;A9QJL7;A9QJM6;A9QJM9;A9QJQ6;A9QJR7;A9QJU7;A9QJY0;A9QK28;D1FZ49;D1FZA2;D1FZD8	23278700	22768200	21560600	17276300	16403900	15219000	14023300	14358200	13600900	12972300	12454200	20298100
Q9VR79	2182260	2249790	2188750	3094590	3231120	3205750	2594960	2487160	2630770	2087960	1898290	1066590
Q9Y156	333511	300564	0	182012	443804	0	110625	113608	116119	0	0	0
Q9VMM6	349849	313704	349825	549854	579034	474699	603897	610769	600047	663585	628301	270370
Q9VMM6-2	980737	1063240	1031890	1510120	1516040	1463410	3269540	3138200	2968900	2136340	2228230	2077290
A8JNU6	603486	572065	625054	719496	743756	692055	506678	392751	464453	0	272127	0
Q8IQQ0	797764	782631	787198	786608	879198	851411	924687	997344	922063	769585	720106	1273860
Q9W1E8	99186.9	88928.6	89198.8	0	0	0	0	0	0	0	0	0
Q9VSR3	314596	291347	331792	480942	462806	422365	462401	494352	482847	781592	761340	447623
Q9W1F8	477038	493563	494736	927821	1457340	1494670	1266530	1321990	1197300	1072900	1040380	966110
Q8IN94	159492	0	194819	0	0	0	0	0	0	0	0	0
Q23971	86218.5	61060.4	42023.9	99063.7	37317.3	0	0	0	0	112969	77952.6	0
P20240	366960	357389	350796	551035	571107	606885	329184	347685	360217	399519	467559	0
Q9W4A6	303357	306204	324718	545425	540540	509296	634361	523429	806764	1521530	1459040	1443740
B7Z0W9;B7Z0W9-2;B7Z0W9-3	643895	655827	660548	841570	838570	874515	1184090	1130150	1179250	1546960	1612190	1042670
Q9W3N6	115534	113684	135001	0	0	0	0	52981.8	0	0	0	0
Q7K3Z3	931671	887345	803399	1090610	1033220	1030400	771160	663502	710951	741128	749742	805795
Q8T3P0;Q9VNX4	2014750	2043470	2027000	2769790	2771060	2669310	2524520	2941970	2667280	2475860	2563510	1316970
A0A0B4KGC5;Q8IN96;Q9VEJ3	118345	0	111264	0	0	0	0	117027	82527.4	134328	133832	0
Q9VNW6	1556240	1517040	1558220	1791650	1952570	1807180	1597200	1620010	1651960	1506760	1636160	1521140
P21187	798688	820826	788167	398854	410109	428989	377249	397204	374271	245328	233704	0
Q9I7S8	1609970	1539110	1559450	1809960	1773540	1864820	0	612253	540421	500354	544852	338060
Q9W0Y6	81979.2	86944.3	83982.6	46280.9	39008.3	0	63887.8	52965.9	17494.7	0	0	0
Q8MQQ8;Q9VLS7;X2JDJ3	311157	247358	287084	252635	0	311157	205031	191764	0	0	0	0
A1ZBL5;A1ZBL7	116391	118168	0	0	0	0	0	0	0	0	0	0
E1JGN0;Q7YU80;Q95U75;Q963E5	1968050	1769920	1870650	1841910	1720370	1797370	898713	895326	973617	937531	1225430	861083
C6SUU3;Q8IGN0;Q8T6I0;Q8T8W3;Q94919	170817	146050	166216	0	153141	162562	149258	0	146057	0	117147	0
Q9VT04	433328	423710	394110	530661	454920	482328	847685	789574	800346	637293	659152	430820
Q9NB04	694161	664603	708159	626814	625003	641731	309515	404521	299970	0	0	0
A1ZAU8-2;A1ZAU8-3	379464	511030	464658	521155	535059	507927	311292	281441	293375	355075	281376	0
D3DMM0;Q2PDT4;Q8INW7;Q8MQX3;Q9BPQ9;Q9VIX2;Q9VIX3	465019	481663	471106	612965	575823	456796	597538	532949	525374	563783	640112	0
D2NUJ4;Q966T5	164973	143430	143271	88225.5	109950	0	171287	164962	155136	76205.6	69269	0
Q0E9E2;Q7KN97	862336	879454	859016	671943	607590	555238	290325	322430	328299	221889	238558	0
O76454	836366	842017	878685	1602310	1470680	1418030	1751240	1353190	1221350	956844	698101	1638410
Q27869	540082	577657	546991	897213	826442	890113	526384	653852	540318	479994	617374	0
P14484	978559	980908	934014	1513030	1582730	1607670	994977	990332	989500	790641	760316	0
Q7K4C7	206394	210329	215502	246273	250398	0	278931	232486	213673	225593	207179	0
Q9VUZ8	221766	213804	219243	120660	0	0	222177	116674	0	107340	0	0
B7YZV4	542522	499754	487573	521460	572846	476737	383032	344792	345151	219053	0	0
Q9VFI9	79126.3	0	67457.9	0	0	0	0	0	0	0	0	0
O96690	28957.7	31967	0	33812.6	0	0	0	0	0	0	0	0
Q7KNR7;Q9VV42	2760900	2788640	2786560	3839940	3837020	3951850	5101280	5091930	4907950	2976980	3123590	2095350
Q7KVX1;Q9W4H6	1525250	1591110	1545330	1653290	1677430	1647770	2290700	2313200	2313900	1311940	1310640	511286
Q7K5K3	1820950	2018720	1855800	1487280	1538770	1587570	1171180	1096860	1016950	912643	969933	1031250
P54399	19668600	19969100	19803700	10501800	10892600	10755100	10541500	10314000	9999730	6384600	6716890	4553870
Q9VD01	1586800	1644140	1582740	632246	588697	599014	0	0	0	0	0	0
Q7KTB3;Q8IP79;Q8IP80;Q9VK25	275631	310132	268344	184996	182180	170293	106940	137193	184395	0	0	0
Q9VDG1	173101	159442	155580	210533	185475	0	246150	277525	264072	177944	240627	0
P41073;P41073-3	2434010	2452250	2586930	2445310	2706870	2711740	2841850	2639590	2774530	1318810	2714520	1643250
O17452	1450530	1508000	1427000	2005100	2024130	2088950	1994840	1932790	2060100	1651660	1719640	1773790
Q8T9H4	870247	775956	848829	1227380	1230330	1227210	2647860	2577100	2556270	2718260	2385030	1379300
O46085;Q7KW08	104889	98275.2	127417	0	0	0	0	0	0	0	0	0
Q9VMH8	754706	777445	730118	1004330	1013370	1001730	602618	654862	642952	785595	524132	544539
Q9VTE5	985978	966401	966547	1085470	1098800	1138350	1481930	1586980	1614850	1496640	1396350	585666
Q9VCZ8	590588	612026	568569	618274	648087	627439	318271	329509	383934	329570	305645	0
Q9VW56	266941	270226	241225	385904	401963	399384	266290	373198	279957	280044	262348	0
P52034;P52034-2;P52034-3	23828.3	0	12302.3	0	0	0	0	0	0	0	0	0
Q01604	2721750	2724090	2711670	2277060	2363810	2482850	1638210	1681340	1814850	2044340	1998400	1562100
A5XD87;Q9VAN7	4617740	4635570	4724730	4468210	4591380	4577730	2643190	2616760	2579910	1946560	1880410	2386410
Q9VUY9	118786	100915	108244	0	0	0	0	0	0	0	0	0
Q70PY2	471070	461828	495394	332419	355788	360963	307434	337900	310164	343526	328641	0
A8DYI6;A8DYI7;Q0E924	922391	981476	919616	733325	800487	725424	268851	340257	320488	265064	299845	0
Q9VMC8	97142.5	98487.1	91185.2	0	0	0	0	0	0	0	0	0
O01404	164877	169054	0	213597	0	180844	279051	263376	298008	342745	381414	0
Q9VGY8	0	89153	95523.5	0	0	0	0	0	0	0	0	0
Q9V637	900106	891376	893579	1462770	1404740	1429200	1015420	1215790	895066	1294080	1089720	0
Q95RR5	354606	391794	426583	676112	578686	606782	500927	452149	477609	243396	281404	0
Q9NFR7;Q9NH88;Q9VB22	847605	796259	803219	828815	874133	919647	533883	540231	491328	638160	666810	388940
A0A0B4K7E3;A0A0B4K7M0;A0A6M3Q9L5;F0JAJ0;Q0E8Y1;Q8T0K5;Q9W1Y2;Q9W1Y3	504352	514253	540128	424383	463878	454006	199404	254747	214954	173468	162002	0
Q9W3E2	1121530	1130600	1107140	1346550	1418760	1329360	725881	775250	874713	507756	593990	403032
P16905-3	278986	312461	304271	301334	243368	259905	598690	604844	605536	245943	327697	0
C9QP41;H1UUF3;M9MRY3;M9MS37;M9MS72;M9MS76	139211	163684	0	0	0	0	0	0	0	0	0	0
P81900	605872	652982	644027	564162	607544	603803	824761	931595	845348	0	0	0
Q7KV34	2235550	2146920	2118020	2279170	2723030	2495720	3986280	3669150	3715800	2543640	2832990	2966770
A0A0B4LEI8;A0A0B4LF03;A0A0B4LFX2;A1Z7T1;A1Z7T3;A8DY76;Q960L7	84011	101065	88896.8	45454.1	0	0	0	0	0	0	0	0
A1Z7T0;A1Z7T0-2	389282	375563	369554	472630	446673	445573	294910	328842	335976	580711	563881	361448
P25455;P25455-1;P25455-2;P25455-4;P25455-5;P25455-6	345810	327341	354251	700943	0	0	375980	414024	498663	718417	772856	435085
P18459;P18459-2	130808	125902	123950	71632.7	85845.6	76490.6	0	0	0	45792.6	0	0
E6EK15;Q9V4C7	260919	266148	249720	439882	343994	449032	380480	392806	388284	286391	258353	0
Q9VTZ6	180420	155719	163318	147387	81561.5	0	63507.2	0	0	0	0	0
P40797	327272	322561	299766	406570	371415	418050	227686	328571	0	0	0	0
Q24262	0	119845	101022	0	0	0	97907.2	85337.5	83056.8	32372.7	53943.2	0
Q94920	3934770	3892020	3830560	3396700	3410220	3358750	3325740	3172220	3236190	2845730	2995120	2353600
Q9VYS2	195788	192025	206950	268290	162086	281787	245339	215048	223351	166963	150920	0
P36179	1480100	1273560	836437	1064000	886276	339983	673843	600257	0	128235	352107	867903
Q27889	835921	923030	848399	1142610	919183	1156420	812845	841025	841929	553485	547903	0
E2QD26	384413	390739	434060	659693	659174	678524	274246	341517	275512	350954	333662	0
Q9U616	977041	1002330	1007950	1122550	1106530	1100570	1835160	1497620	1439380	2755480	2838220	2597710
Q868Z9;Q868Z9-6	1322610	1338100	1352880	921125	963721	937055	609828	608554	576451	467024	240546	0
Q27598;Q7K2W6	6124090	6478430	6091270	6417590	6721420	6640700	6577410	6520840	7031260	5876210	5118050	5512500
Q9V521	2488780	2490450	2487080	2411040	2477180	2367850	1790490	1817710	1816870	939039	869393	710932
Q9W2U4	296796	265682	276433	336168	305491	304365	431905	407380	459866	276502	292651	0
Q7JXA2	202546	215612	239653	0	238364	185060	250592	267446	0	0	0	0
Q967S0;Q9VRZ1	257634	256952	262735	0	0	0	0	0	0	0	0	0
Q9U617;Q9VTR6	149857	146620	131692	299727	255547	270824	0	0	0	0	0	0
P82890	1775110	1867860	1854750	2151110	2154850	2067590	1881130	1787300	1802980	1580810	1684190	837389
P35415	12158200	12089800	11973800	7130490	7108860	6882070	3539810	3333680	3626050	2502830	2178140	2980060
P35416	2047950	2024230	2162090	2234440	1941010	1986930	1700850	1821510	1760300	1509870	1349350	897787
Q9VLV9	503425	524308	519670	877102	920804	842265	1634860	1607400	1624960	1010790	985279	724290
B7YZQ3	1218070	1250850	1203650	1396660	1404740	1337580	658636	662724	749307	986055	915448	402253
Q9XZJ4	62897.8	61243.5	67099.8	0	0	0	0	0	0	0	0	0
P40301	104104	97850.8	104069	0	23795.8	59924.9	84722.9	77275.2	0	132163	0	0
P18053	1354260	1363450	1263750	1939980	1681190	1954520	1027330	1001800	998415	1175320	1226850	1172820
P22769	114662	117833	108245	0	0	0	0	0	0	0	0	0
Q95083	809488	819661	773348	716394	593781	743473	327976	331362	348734	0	316202	91872.5
P12881	1631920	1661440	1788960	1639300	1561730	1504790	912852	1039200	979683	613323	940901	770067
Q9V5C6	193690	195257	197219	0	0	298596	0	0	0	0	0	0
A0A0B4K7Z0;A0A0B4LF25;A0A0B4LFA9;A1Z9K8;F0JAG9;Q961U4	161543	181142	178701	190561	301523	189799	0	0	0	0	0	0
A0AQH0;Q8SYQ2;Q95SA6	133812	167880	154231	225120	222322	184860	0	0	0	0	0	0
O17311;O17312;Q9VUJ1	383330	408540	418306	401544	513382	487872	322310	335245	326109	359718	365784	0
Q9XYN7	73911.4	85031	93181.7	0	0	0	0	0	0	0	0	0
Q9VJJ0	117158	145050	155837	166214	101264	0	218289	226607	206979	220654	260631	0
Q7K148;Q9NHX7	639411	627204	662661	753964	745827	729070	0	0	0	0	0	0
P40304	53269.5	46153.9	45477	42282.3	0	0	0	235076	150821	157073	160379	0
Q9VUM1	418436	438785	458436	535426	524785	544171	594227	533989	546104	0	0	0
M9PEP5;M9PEY1;M9PF46;M9PHW7;Q8IGE6;Q9VT32;Q9VT33	557195	0	507026	0	0	0	0	0	0	0	0	0
Q9VYV3;Q9VYV3-2	919858	875982	875175	1001280	1003270	989006	851599	877787	853066	583541	673615	216997
Q9VEJ0	1300210	1314330	1304500	1487700	1557990	1516000	711195	733182	719786	930899	951771	515265
Q960M4	12271400	12430000	11884100	17345900	16267100	17221400	15162200	15219900	17070900	21448700	20543900	23721500
H0RNE1;Q95SB0;Q9GPQ2;Q9VQI7	1003050	998915	1034590	1345360	1367560	1517870	769166	758491	748140	848794	931253	693420
A1Z892;Q7JX87;Q9GPQ1	3315780	3300660	3372730	2638910	2777360	2688060	1591960	1513850	1512450	2204580	2340980	1396340
A0A0B4KGY6-5;A0A0B4KGY6-9	170447	151795	131734	84729	0	0	0	0	0	0	0	0
A0A0B4KGY6;A0A0B4KGY6-10;A0A0B4KGY6-11;A0A0B4KGY6-12;A0A0B4KGY6-2;A0A0B4KGY6-3;A0A0B4KGY6-4;A0A0B4KGY6-6;A0A0B4KGY6-7;A0A0B4KGY6-8	1678200	1652860	1592250	974708	917507	839070	466844	605109	534217	389156	432987	0
C8VUZ1;E8NH92;Q8IRH0;Q8IRH1;Q9W0E4	361899	343037	336506	423634	448469	402022	0	289964	279464	0	0	0
Q8IH21;Q9VMK3	208985	163970	156084	0	0	0	0	0	0	0	0	0
A1ZAK7;A1ZAK8	173479	179837	155409	102022	81702.9	124298	0	53999.7	40946.4	0	0	0
O02194;O02194-2;O02194-3	180948	0	177709	0	0	0	0	0	0	0	0	0
Q9W0G1;Q9W0G1-2;Q9W0G1-3	132932	130486	129380	82915.5	106256	0	253755	317892	297161	339865	374988	0
P48596	1479610	1464500	1400590	1647620	1921400	1828150	231373	206529	188423	134007	102883	0
O96553;O96553-2	493100	497353	503028	0	0	0	182439	206438	193096	201507	220363	0
Q5U191;Q7JQU9	54725.1	44589.1	49342.3	100023	0	91510.1	0	0	0	0	0	0
Q6NP10;Q9VI04	246596	198960	227521	0	0	0	255629	218709	215744	0	0	0
O62619;O62619-2	1118320	1274050	1110160	1339900	1255970	1252550	682379	684231	567261	388806	414927	0
P82804	195026	204033	202292	0	219661	186184	0	0	0	0	0	0
Q9VP57	874244	754360	752071	923875	883427	869975	878459	895160	930405	463031	443240	0
A0A0B4LG88;A0A0B4LGB9;O44435;Q9W255	146822	143672	158412	113867	109093	0	0	0	0	0	0	0
Q9W254	555056	582811	571400	574683	645477	566322	508417	529459	502418	511174	560941	0
O44434;Q95TJ8	73701.9	72109.1	85075.5	0	0	0	0	0	0	0	0	0
Q7K3W4	385611	327975	349502	524740	480924	538894	614079	636775	623488	550513	608120	535205
B5A5T4	95117.6	89274.4	0	0	0	0	0	0	0	0	0	0
O18332	473329	505074	461402	0	585696	552529	235061	0	0	0	149898	0
A1Z7S3	5844690	5780140	5729410	8319750	8374980	8432610	10676700	9872000	9912870	8113730	7214300	10142300
Q9VXY2	88991.2	103488	100242	126376	114973	107979	114734	121814	89438.3	172980	135898	0
O18640	772893	808903	791437	327910	322434	304419	143616	110133	148590	0	0	0
Q9V3W9;Q9XZE0	754341	767753	780270	643066	626843	561095	428690	394501	393677	363680	587806	0
Q4Z8K6;Q4Z8K6-2	466447	461516	487310	556495	561524	538739	334345	300824	321515	331727	368814	0
Q9VIW3	234807	282065	262789	192879	136779	173101	0	0	0	0	0	0
A0A0B4JCX2;A0A0B4JDC9;A0A0B4KG12;A0A0B4KGQ6;A0A126GUV2;E1JIL7;Q9VF66	2393430	2392290	2381490	3005750	3001860	3101890	2004370	1851830	1839840	3339690	3237160	3070250
Q02427;Q02427-1	1075410	1034400	1033040	1320300	1277580	1237780	286485	305234	277031	207203	143933	0
E8NH88;Q29R50;Q7KUX7;Q8IR13;Q9VXF8;X2JC79;X2JE34	957263	939124	933044	931456	1055160	969561	926794	737569	717777	406193	563642	442039
Q9W2M0	212066	204997	182899	161458	148857	151487	124271	128213	138026	82955.8	85960.5	0
P25171	395304	406268	375314	603086	653578	627650	229182	210778	215879	0	0	0
Q09103-3	1169180	1152370	1176170	1105120	1322040	1312470	869230	1226790	922824	670542	563969	220424
P40421	103941	107027	90033.6	23302.1	40981.4	0	205813	197411	193264	151314	147342	0
P14199	727661	681803	720456	569404	668340	628911	630540	523337	513864	402620	345836	0
Q9V3E7	1132880	1146000	1181820	938470	922853	970531	858059	797726	786837	503374	452100	397175
Q9V3P3	1029390	1063720	1014680	0	0	416668	0	0	0	0	0	0
Q94915	0	176949	175534	0	0	0	0	0	0	0	0	0
C6TP78;Q76NR6;Q9VYR1	1775530	1798150	1713610	1321410	1279740	1234480	873450	764188	671987	853789	892620	341911
M9NDL7;Q8MQS4	548526	559430	557577	851014	830875	819279	296790	285814	264100	297150	304914	0
Q9V3K3	506670	518381	521239	0	0	567618	0	0	0	0	0	0
Q9VV36	28783700	28716000	27696100	105838000	102025000	103500000	38082100	42529800	49264700	46861300	48326300	45375900
Q9VQ29	976500	967724	967197	785266	849086	846130	542287	576480	513627	525013	446092	255584
M9PFV8;Q9Y102	208552	172495	206396	0	0	0	0	0	0	0	0	0
M9PBW9;Q9VSL8	797540	801403	785267	756481	769371	703736	612958	565538	582634	508565	465014	0
P48148	653504	642880	598709	753638	823691	840497	399189	426989	384549	0	0	0
Q9V9S7;Q9V9S7-2	425583	437427	429055	639795	644969	633461	433378	366471	415157	469933	482192	0
Q7YU00;Q9VDE9	212741	194638	210926	297639	282908	299388	89746.1	87598.3	105363	0	0	0
Q9VW59	685779	655052	687134	736097	691287	721249	645006	580674	587963	591982	571260	0
A0A0B4K7T7;A0A0B4LFF8;A1ZAN6;A1ZAN7;E8NH10;O44113;O44381;Q8T9E3	64197.2	82234.2	67665.6	0	0	0	0	0	0	0	0	0
O76878	286407	286989	302056	0	0	227506	0	0	0	0	0	0
Q9NH72;Q9VFT4	2705320	2744650	2696950	3765800	3753320	3597480	2050340	2020790	2175030	1716250	1931150	1792940
Q9VV43	1138930	1138540	1172690	1896300	1822380	1892250	978932	958820	1003370	1003900	1011600	452300
Q9VWS3;X2JFP6;X2JL40	137044	128107	131387	0	0	0	0	87258.4	0	0	0	0
P40417	562892	578311	573850	643762	638249	593996	698996	704988	643946	570726	590942	1965550
P19109;P19109-2;P19109-3;P19109-4	564440	576087	555741	587715	628948	646759	224894	243385	304556	172038	0	0
Q24485;Q5U199;Q95TA4;Q9VSC3	302355	315456	299454	252457	309447	231111	325410	349904	358845	182563	0	0
Q9VXF9	464796	472878	489746	478946	450652	455486	258133	289585	255164	166792	158770	0
A1Z9K4;Q5BI38	60387.8	54422.8	47085.8	0	56745.4	0	0	0	0	0	0	0
Q7KMS3	197943	220978	206611	173378	182140	196183	146740	97283	132193	126707	83703.6	0
P48604	938612	952039	926935	1135680	1068840	1117770	873048	851952	1065570	889442	814178	0
Q0E8X7	786124	709817	730597	984440	991831	1042280	884453	860704	679926	738736	686191	338922
Q07327	967477	1010910	992443	1043350	1165280	983049	511565	524227	516457	0	241455	0
Q9VEA5	393057	376633	343363	524609	559075	565635	416396	489004	443703	391390	436503	0
Q95RV5	161317	160393	170185	0	0	0	0	0	0	0	0	0
P36958	396083	404709	0	615439	587237	495285	0	0	0	0	0	0
O61231	124066	159249	0	0	0	0	0	113857	104044	0	0	0
P46222	81814.7	75822.3	81529.2	0	0	0	0	0	0	0	0	0
Q4V5X9	408458	381878	412825	301846	321228	308220	301530	276774	282246	0	58990.5	0
P41126	1263830	1284650	1276880	521278	625727	560528	559535	580666	521141	0	0	0
P55841	1555260	1487600	1465900	710084	726051	605105	329894	315446	316889	52040.5	66020.5	0
O17445	129233	113829	0	0	0	0	0	0	0	0	0	0
Q9W3W8	90667.2	80620	63029.3	0	0	0	0	0	0	0	0	0
P41093	529722	567566	586256	0	0	0	0	0	0	0	0	0
P36241	51385.6	64291	74258.4	0	0	0	0	0	0	0	0	0
Q9V9M7	565997	664215	667132	378640	438271	391607	225728	236861	205352	0	42253.7	0
P50887	963760	1437430	1012660	3108760	3302390	3156600	13472000	13244300	13385300	5170520	4582200	4312160
P48159	332833	332384	326250	294654	375254	317926	372525	326449	348003	0	0	0
A1A6X4;O97118;Q0ZHI2;Q9W0A8	414883	423049	403738	234603	233660	224830	136418	213656	162685	0	0	0
Q9VJY6	171899	190734	170431	0	0	0	0	0	0	0	0	0
Q9VVU2	232947	226916	227424	0	0	0	0	0	0	0	0	0
O16797	301902	356009	336935	232796	157797	120683	193491	156501	175198	53071.9	63743.5	0
B5RIJ9;Q8MT23;Q9VJ19	526439	498947	502390	421366	476219	487953	248627	228264	224781	0	0	0
Q9V597	426078	415067	385977	290490	256230	273962	320751	367372	383325	0	0	0
Q8SYG0;Q9VBH8;Q9VHE5	124391	143047	124609	0	0	0	0	0	0	0	0	0
P49630	780569	815618	809480	513427	451731	500642	330329	303559	300662	0	0	0
Q9VXX8	153521	137273	139957	0	0	0	0	0	0	0	0	0
Q9W5N2	1198770	1264240	1189320	938331	1080440	927457	327546	307924	0	0	0	0
O16130	966624	0	1032030	0	0	517976	0	0	0	0	0	0
P09180	3466720	3380640	3398470	1785490	1723330	1857440	1439300	1346300	1278990	740535	758258	445407
P0CG69;P15357;P18101	58165900	55720200	58323300	55022800	52881500	56987300	87634000	90177000	95529300	89161900	96935900	167543000
Q9W5R8	153423	160609	154324	58728.8	14873.2	0	192146	199479	137583	0	0	0
Q9V9W2;Q9V9W3	1140080	1051930	1135670	0	0	0	617575	621637	587874	0	0	0
P32100	477701	444286	481629	0	0	0	433078	441655	451082	0	0	0
P46223	495865	380065	465589	0	0	0	0	0	0	0	0	0
Q9V3G1	333804	321170	311747	0	122513	119584	161991	193998	0	0	0	0
P50882	1023790	1040440	1079170	729607	729941	660888	904745	878669	853768	453009	380387	0
P19889	497519	491465	490998	439905	430075	421834	446430	323341	432442	374670	407742	192077
P08570	3640590	3434310	3652230	2111220	2439040	2426120	1969100	1811990	1738250	1251590	1118720	0
P05389	5405480	5105650	5523590	2700750	2768560	2818070	1633740	1777990	1615580	844417	822478	745567
P55035	762671	711462	738321	852091	791421	866209	555964	611298	711520	592357	637507	0
Q9V436	159015	189373	184501	104541	0	0	0	0	0	0	0	0
Q7K2G1	1073530	874367	943753	904562	915607	875830	559675	480355	467862	312876	242172	207712
Q9V3P6;Q9V3P6-2	482131	548688	543804	372384	373117	348287	507545	407693	481709	213475	325062	0
P25161	359102	390962	319695	0	0	0	358597	340019	366470	0	0	0
Q9V3G7	135082	124723	122475	0	0	0	99143.9	100024	90303.3	0	0	0
Q29QY1;Q7KMP8	112206	106078	105108	0	0	0	0	0	0	0	0	0
Q9VWG3	1624250	1603940	1582590	1391540	2330520	2326530	2568840	1955890	2456150	1133330	1778450	1566070
Q0E9B6	296715	295484	299666	258548	291747	259784	425370	424649	398248	0	0	0
P80455	3299840	3332770	3248220	2328080	2243570	2140070	2330050	1889210	2058900	1634830	2114070	1273240
Q03334	0	222301	243906	0	0	0	0	0	0	0	0	0
C0HKA0;C0HKA1	3922820	4126900	4061370	2046520	2021910	1936540	1624130	1476350	1446540	476351	423415	0
A1ZAH8;Q7JZW2	361688	382458	418562	0	0	0	0	0	0	0	0	0
P48149	203496	185751	181358	0	0	0	0	0	0	0	0	0
Q9W237	451354	453555	486059	408929	410125	393516	605956	499077	419835	0	124092	0
P17704	809564	760571	838622	901881	725838	847994	1236000	1155520	1363230	495501	538289	0
P41094	201330	211101	192045	0	0	0	50865.4	0	0	0	0	0
P39018	1065050	975392	1035700	539530	567245	545399	416837	460087	461495	165434	179465	0
P55828	307109	309678	300352	0	0	0	0	0	0	0	0	0
O76927;O76927-2	13265100	14330000	13728000	11838400	11804800	11494200	11924400	11870200	11877900	11462600	10973300	12608600
Q8T3U2	254745	240066	238385	0	0	0	0	0	0	0	0	0
Q9W229	0	83926.4	51440.1	0	0	0	0	0	0	0	0	0
P48588	2017370	1986340	2003120	780491	771452	810782	0	175884	144672	0	0	0
Q9VBU9	148041	164132	154563	0	0	0	158810	162872	172441	0	0	0
Q9W334	2797200	2881720	2000870	3376540	8896560	10344000	2835140	2958300	3012380	5099510	4788440	5990060
Q9VH69	311352	300616	303061	243508	246957	257755	158862	149391	147495	0	0	0
Q06559	748251	841835	832429	702245	674954	621890	779233	1035320	1123190	542711	565652	0
Q7JYY0;Q9VDH8	3579770	3681250	3760940	2253050	2275520	2283310	634636	796307	802006	376405	392691	0
P55830	3463320	3004150	2394170	1647810	1641790	1600470	899764	928502	983335	1851450	0	0
P41042	302809	284014	269737	0	0	0	0	0	0	0	0	0
Q24186	72920.6	78762.4	70745.2	0	0	0	0	0	0	0	0	0
P29327	682149	655119	689790	310757	345998	369502	185859	138011	158961	0	0	0
Q9VA91	328035	313786	312951	162255	137310	134230	326040	340559	314854	122969	100294	0
Q8MLY8	583870	584308	566400	404105	381376	390009	322876	316921	219550	0	0	0
P55935	59653.6	60159.4	55996.4	0	0	0	0	81302.9	116723	0	0	0
Q7KMQ0	697622	724111	719686	598741	666571	580858	810255	784627	706936	516857	444680	0
P48601	486170	507005	476959	0	0	0	133681	145340	134185	0	0	0
Q9V3V6	543285	602179	603665	634564	660652	668576	285791	313181	345003	91763.4	0	0
O18413	199890	243374	208243	0	0	0	0	0	0	0	0	0
P27864	66552.9	74848.3	86032.5	149748	142445	144286	88696.8	120553	135265	53573.4	0	0
Q24491	697970	670374	647054	780989	805948	767159	492740	237700	384459	0	0	0
Q9VXA3	159116	135271	141955	203524	208007	251281	246445	262515	247001	355824	379942	102361
E1JHT6;Q9VMV9	3606100	3786440	3678330	5333080	5027480	5128950	7825920	7777170	8235530	9589240	9149050	6824480
Q9VN91	2128930	2098350	2027250	2768610	2611010	2399280	2156720	2021400	1967250	1395390	1391490	1460270
A0A6H2EFK5;Q9VYU0	27319.7	23781	23267.2	0	0	0	0	0	0	0	0	0
Q9VHC7	675346	637260	663151	577329	613521	554559	154783	145003	196241	0	0	0
O76902	215571	255870	237346	896270	843660	846082	0	1194670	0	0	0	0
Q8IGV1;Q8IMV6	250985	233804	239608	0	263130	270115	415963	423379	474805	225389	259768	0
Q58CJ5;Q9VGN4	277644	234757	260735	367625	385218	406356	850194	867834	859122	452527	404644	0
C9QPI3;Q961H6;Q9VM10	0	43288.9	44292.5	0	0	0	373308	299382	327009	289793	284961	0
F3YDM9;F3YDN3;M9PCC4;M9PI47;Q8IQH9;Q8IQI0;Q9XZ09	307995	297428	284547	0	0	0	0	0	0	0	0	0
Q960T2-5	14842500	14608500	14980800	14913100	15285100	14808800	10380600	10068900	9911310	9917300	9872680	8458330
Q9Y125	17243200	13146200	18172600	15355200	15422500	16863300	27495700	31425000	31292200	27734600	28480600	26159000
Q7K9H6;Q960V6	160978	171377	146077	194463	196863	140960	166593	216299	191197	179976	178293	0
Q7K5M0	150254	0	145676	0	0	0	0	0	0	0	0	0
Q59E33;Q7K2G6;Q8I9J8	250885	251447	267366	0	0	0	0	0	0	0	0	0
C1C3C5;F2FB81;H5V8D0;M9NCT2;M9PCP4;Q9VKM2;X2J5L4	1062670	1113530	1127260	1990980	1988030	2098590	892671	982326	1119500	1472870	1317460	1318480
Q9VN86	311020	293787	303833	0	330793	0	126464	133900	0	481767	384388	0
I1V500;Q9W0H8	2251270	2105460	2193770	2836570	2895310	2802140	2757520	2746140	2861730	2188110	2365860	1258440
Q9W058;Q9W058-2	294871	325826	332253	0	0	0	0	0	0	0	0	0
O16157;Q8MSI2	6267140	6546540	6388140	11349600	11694800	10830200	12378900	11556100	11118800	12977700	15230700	13814700
O16158	3897090	3978930	4065550	5637430	5591920	5425700	5957220	5232500	5095560	5422620	5196950	5587330
A0A0B4K6I1;A0A0B4KI37	368845	396752	355048	442095	420458	435968	234032	221989	374240	167533	195212	0
Q7KRY7-10	730024	734055	728417	734833	787444	818991	369368	348511	325415	340112	324640	182627
Q94522	2161160	2102320	2153980	2451970	2448750	2553060	1155890	1081910	1009960	1136590	1162880	1166830
A0A0B4JCW4;A0A126GUR6;Q95U38;Q9VHJ8	1114110	1112830	1140780	1090210	1075110	1153050	1109550	1067280	1053000	968921	770770	0
F3YDH6;Q9V470	151600	140608	134770	130738	122993	133917	0	0	0	0	0	0
O18404	2006810	2077180	2090240	1577420	1764490	1647060	1344950	1431740	1414860	1902790	2048740	1890800
A1Z9M5	421083	446646	411769	0	0	262754	360013	463050	348855	0	0	0
Q94523	2952560	3027860	2952340	3100180	3144380	2890380	2823580	2719290	3026840	1996690	1953730	904131
P21914	750828	770172	755815	970051	853167	968896	827699	835997	875611	516750	711267	0
Q8MYW1;Q9VGS3	615968	609134	592962	660898	612499	562880	1579990	1608530	1562030	1252820	930424	1524360
E2QD98;M9NEZ2;M9NG38;M9PJD0;X2JCZ1;X2JIZ6	450388	455818	446546	390101	391205	407436	194558	0	331284	0	0	0
Q9VSL3	362309	375826	372604	347500	407295	391597	67900.3	92302.1	89011	0	0	0
Q9V3J4	543445	549871	530483	651719	616118	626238	331980	363049	358234	227911	166997	0
A8JUU1;M9PHF1;Q5BI67;X2JEY9;X2JJP5	1629610	1725630	1616310	1882920	1982560	1836250	1236470	1221520	1238680	1369770	1520940	1045830
A0A0B4LEY1;A0A0B4LEZ1;A1Z7J6;A1Z7J7;Q5U0U9;Q961K5	98236.3	91032.6	86910.4	0	0	0	0	0	0	0	96806.5	0
Q7JZN0	2599960	2294730	2414920	1153530	1146140	1109070	2070920	1914900	1972780	1009630	841312	941244
Q7JXF7	374736	387803	367699	345644	373114	327561	229413	246596	234583	129336	105411	0
Q8INK9-2;Q8INK9-4	391778	0	410357	718087	0	684505	443711	542698	457985	637018	553712	236601
Q8INK9;Q8INK9-3	118926	120598	120423	86273.8	180674	102367	0	0	0	0	0	0
Q9VM46	305186	341447	260045	495256	464332	501574	723684	533886	428645	494345	0	0
P54359	194730	190531	198029	118174	133612	127253	58670.5	76923	56888.6	44307.7	0	0
Q9W314	198706	202238	220198	0	0	0	0	0	0	140685	161530	0
P22700-2	3962900	4110560	4039260	3813320	4105620	3684610	7209560	7207410	8357220	4297660	3897110	4333820
Q86P23;Q9VW34	411178	391648	394930	503527	471119	460030	88603	94617.2	97033	0	0	0
Q9VQL1	1104170	1042710	1027930	997365	1019820	903422	750679	955906	888083	241660	0	0
Q26365-2	3687340	3748830	3855290	3530200	3470680	3474820	6479810	6672090	6881930	4626540	4816930	4428420
P53997	197265	197067	197019	240969	229743	0	175230	212591	169763	143238	0	0
A0A0B4KG60;A0A0B4KGU8;H1UUB8;Q9U1J9;Q9VEJ1	176427	180293	172237	111660	131295	0	0	0	0	0	0	0
Q9V3W7	1141070	1082920	1138340	1197330	1251590	1265710	270599	262925	380318	364251	220240	0
Q9VEP9	438805	440844	671374	401837	499775	422104	291861	445417	302561	421390	395565	0
Q9VQK7	192393	209922	190986	188340	232409	0	372515	402892	351847	181242	172734	0
P18431;P18431-3	0	282707	251278	439971	437121	475974	472740	509719	521647	323729	367399	0
Q7KSW3;Q9VHZ5	184355	180927	178336	0	0	0	0	0	0	0	0	0
P07701	795379	795861	778469	0	0	0	0	260142	0	0	0	0
P02841	308326	292802	317589	0	0	0	184011	199320	171056	0	0	0
P02842	177754	182579	189391	73195	0	53024.7	126479	108421	115002	0	0	0
Q9VJD4	808645	866456	835664	689216	636600	699952	575551	637096	597897	495745	471278	332343
M9MSK4	1909830	1856190	1955140	3582250	3414350	3485210	5381450	4824480	4887760	5196690	5027570	4249650
Q8MSV2;Q8MSV2-1	199026	185819	172829	318102	312748	347037	0	0	0	0	0	0
Q24298	492977	520872	523860	480502	509763	486461	423667	454262	407985	365286	0	0
E1JJA4;E1JJA5	174454	182062	173245	77830.7	72037.9	0	0	0	0	0	0	0
P27619	12511900	11838000	13009800	17370700	17080300	17018700	11939700	12658500	13165100	16931000	17316200	13180000
B7Z0X1;Q9W457	1263000	1239700	1299950	1008750	1163430	1137160	728212	677715	875521	693804	748323	0
A1Z9J3	909997	917371	908508	633463	678133	648360	848623	570133	752305	586542	534467	405968
Q8T0Q4	1364720	1293540	1282550	1894940	1898810	1827190	2797440	2657400	2360180	2732910	2889930	1603800
P91621	1120320	1047200	1050340	1191990	1287070	1250520	513973	443353	433203	502742	507082	0
Q6IGX9	151373	174858	154428	0	0	0	370752	392774	389884	179107	132471	0
M9PET3;M9PF79;Q0E8G1;Q960V1	249972	268553	265347	542696	514740	558499	284382	348502	349145	582165	544923	0
A0A0B4K765;A0A0B4LF82;O77025;Q5U0Y0;Q960C3	95626.8	79723.8	104807	0	0	0	0	0	0	0	0	0
Q7K5M6	1255990	1253900	1149750	1303990	1456240	1366820	476384	412542	361728	474619	376295	274401
Q9VLU6	416136	419479	430162	727115	740008	769510	574910	528063	535990	826781	783487	0
O77430	984722	1025510	984694	1109350	1279320	1081860	821552	777551	747904	519738	597556	0
Q94544	109921	94314.4	114685	0	0	0	0	0	0	0	0	0
Q9W2R3	433394	451813	455452	489946	524856	561202	314259	361563	363828	377423	339390	0
Q8SZK9	889075	843995	849932	811184	1024470	1003120	290991	305602	314527	0	213417	0
Q04499;Q04499-2;Q04499-3;Q04499-5	856600	1007970	948200	1543470	1522200	1570900	5978810	6098790	6707780	1534570	1670130	969170
Q9I7U4-3	877006	884018	894718	1014330	910178	877358	1242110	1142930	1137300	544047	577854	0
Q9I7U4-5	102919	110148	101922	0	0	0	633363	700987	694229	0	0	0
Q9VAQ7	0	137831	94454.4	0	0	0	0	0	0	0	0	0
A0A0B4K615;A0A0B4K6R6;B7Z0T1;B7Z0T2;Q86BB6;Q8T0J7;Q9VN49	304194	297623	290896	0	0	0	0	0	0	0	0	0
Q05856	268768	255512	248768	232406	226059	202194	0	0	106605	51022.9	74288.4	0
Q9VI10	118703	114365	0	0	0	0	0	0	0	0	0	0
M9PEE1;P91638;Q7KU82;Q9VS62	0	43054.1	46639.3	0	0	0	0	0	0	0	0	0
D9HRV1;D9HRV3;D9HRV4;D9HRV5;D9HRV8;D9HRW2;D9HRW5;D9HRW7;D9HRW9;D9HRX4;D9HRY4;D9HRZ7;D9HRZ9;D9HS27;F1D8F7;F1D8F9;F1D8G2;F1D8G4;F1D8G6;F1D8G7;F1D8G9;F1D8H2;H8F4T3;Q9NDS6;Q9VFG5	274485	272085	265950	0	238047	283916	0	205684	0	0	0	0
Q9VH76	1290850	1309150	1288830	2010540	2040950	2012980	2229440	2389790	2345150	1737600	1760780	1410180
P36975	4798140	4284830	4724390	10722500	9918110	10116000	13673700	12552000	11093400	14402700	12921200	16505300
Q9W1I8	558301	596191	572483	626460	656586	586568	469497	446060	0	0	0	0
Q9VDD2	279122	266110	277184	0	0	0	921056	751615	843681	734577	799253	0
Q9VIQ0	1866570	1840160	1905100	3718240	3646400	3504460	9200080	8588700	8659300	4315090	4116240	2396980
Q24090	108881	119675	125925	0	0	0	0	90193.2	0	0	0	0
Q9VG51	573148	557394	570741	654284	634437	647907	172267	190924	176928	207400	213905	0
P61851	21706000	21246700	21965200	36146200	35557400	36114900	55615000	56899100	56037300	81532700	75348500	97716900
Q00637	3705210	3977210	3926230	4629230	5197090	4928920	4468680	4630350	4166450	4498620	4632730	4251760
Q7JR71	3466390	3430280	3526730	3573410	3497320	3580160	2373000	2397600	2594810	3007380	3475010	2722860
Q7JR71-2	386524	393535	377080	213130	188450	0	346465	263535	295896	224777	127979	0
O96299;O97479;Q960H1	590347	548862	572077	236741	0	0	0	0	0	155658	120209	0
Q9VC30	163880	134214	144592	0	334226	0	784271	679930	701448	611335	602521	267473
Q0KI00;Q6IDH1;Q9NH67	123288	133960	138963	0	0	0	0	0	0	0	0	0
E1JIS1;Q0KI33;Q59DV6;Q8MRH8;Q9VD98	0	73964.4	88926.3	0	0	0	0	0	0	0	0	0
Q9VXC9	227110	272888	252298	229792	175545	0	278197	179123	207836	0	0	0
Q86PC1;Q9V3E9	292568	294619	292147	354801	316759	0	0	0	0	0	0	0
O97365	563075	572684	543506	523961	579199	501239	1047590	997097	1008750	646357	611077	0
Q86P04;Q9VHA1	369627	383450	414537	311133	352446	0	180712	222074	226121	0	0	0
Q94521;Q94521-2	1274200	1259760	1186830	2046920	1612060	1629700	1194990	806023	1065560	1275200	1002470	402710
Q8SX83;Q8SX83-2;Q8SX83-3;Q8SX83-4	91147.7	0	61529.4	0	0	0	0	0	0	0	0	0
G7H806;Q95RI7	116966	104661	104132	0	98245.5	0	0	0	0	0	0	0
D1Z359;H5V864;M9NDX8;M9NEY3;M9NEY5;M9NFI9;Q9W003	309747	260680	244132	474715	367033	385059	352868	327260	316410	363989	399381	0
Q8MSJ3;Q9U1I6;Q9VII7;X2JAJ8	45041.1	39549.8	36197.3	276886	242870	223096	0	0	0	0	0	0
Q7K8Y3;Q7K8Y5;Q9U1I5	692125	727835	782460	1110480	1038980	1193010	1801270	1900630	1809170	1262490	1310740	990069
Q7YTY6	369861	333532	393455	0	0	0	0	0	0	0	0	0
A1Z6V5;Q6NP39;Q9U5W8	738948	738631	735656	634654	546368	542131	678890	478283	501544	230096	0	0
Q9VFC2	1011860	1047760	1031690	673505	669127	671556	371677	427244	349294	541694	425323	0
O18373	158069	142031	164937	138806	134834	109629	0	57457.7	0	0	0	0
P48607;P48607-10;P48607-2;P48607-3;P48607-5;P48607-7;P48607-8;P48607-9	116564	147745	0	0	0	0	161246	0	175265	0	145993	0
Q08473;Q08473-2;Q08473-3	1467270	1459440	1402790	1315020	1393910	1404120	1461120	1430750	1431140	596236	607604	376071
P40423	849487	953132	902516	0	0	0	0	331522	0	0	0	0
Q9VG69	494267	458158	457869	353967	476273	461947	506690	580661	488514	378514	421999	0
O61646;Q9VL71	325270	365674	341396	318734	293562	269404	0	0	0	0	0	0
Q5BHY9;Q95SX0;Q9VDK7	95998.4	100215	94207.9	0	0	0	0	0	0	0	0	0
Q6IDG2;Q9VSN9	83747.6	85731.8	103081	0	0	0	0	0	0	0	0	0
Q9VU43	207118	201207	203560	349888	533811	430237	315810	291296	223485	0	58434.9	0
A0A9F2GM10;A0A9F2H0X6;A0A9F2H0X7;A0A9F2H0X8;A8JNI2;Q7YZ99;Q86BP9;Q960C4;Q9W0B0;X2J8K5	433105	392307	384814	622746	586322	637015	655362	725590	818098	696604	858241	271784
Q9VBP6	837180	798151	870618	979937	990802	943649	978732	1085990	1073650	716723	597203	516147
Q9VLR5	1710210	1633270	1687630	1549410	1670360	1701620	904339	779026	849063	836229	842288	689316
Q8IR95	2212860	2115620	2161880	1846030	1802130	1793590	4887420	4613290	4526350	2258530	2348390	2307230
Q9VUZ0	180313	182364	158486	0	0	0	0	0	0	0	0	0
P45843	380434	357508	401768	488567	418105	446459	934389	939530	1013340	714241	615872	217999
P38979	1090190	1033530	1042900	551857	616356	555285	147991	157031	189633	0	0	0
Q9XTL2	405733	427286	418965	388317	384754	301244	365110	357515	378075	339092	371912	0
P83094	0	35136.1	34925.4	0	209610	220124	0	0	0	0	0	0
O61650;Q9VPN5	2372270	2370570	2291180	2150600	2189400	2170100	1574640	1573120	1529570	1579080	1602350	1459420
Q8IGJ0;Q8IGJ0-1;Q8IGJ0-3	377064	381497	376034	422359	516178	519496	272513	295448	291495	195754	0	0
Q24211	2085970	2061690	2045720	2964790	3006950	3233290	3631560	3515660	3521110	3078480	3106810	1838360
Q24212	221673	224570	232984	288340	313975	322920	514091	495869	471496	493771	455375	303620
X2JCY4	1510380	1605390	1479060	2882780	2851660	2945420	2420410	2551580	2861320	3302440	3566180	4203840
Q9VLP3	185123	172309	177671	181392	200671	174120	391606	401378	378274	453173	472966	0
A0A0B4JD82;A0A0B4KF84;A0A0B4KG35;A1ZA72	4871490	4589180	4629300	5684690	5586030	5515210	10828700	10554100	10468300	5729110	5345610	5246490
A1ZA73	3982620	3971030	3977750	3911380	3967190	3723530	4383500	4577790	4710850	2505350	2571340	2395560
Q9W2E1	778442	0	760742	0	0	0	0	0	0	0	0	0
A8JNS4;M9PCD9;Q9VU81;Q9VU82;Q9VU83	1782340	1854930	1758770	3335640	3389590	3304190	2563220	2625310	2429160	3756430	3882970	2213860
Q4TWT4;Q9W374	116718	119134	132786	0	0	0	0	63357.6	0	0	0	0
P05205	1103540	836526	853288	1619670	1470470	1703600	2670780	2609420	2379790	1597140	1787010	2212600
O97102	2594220	2604920	2556860	3113930	3059180	3151060	2328140	2435330	2605560	3020800	2995990	3779110
Q9VXN2;Q9VXN2-2	454119	404251	428284	1200600	1198450	1163450	227785	292974	301654	436939	488437	503076
Q9VEK6	54634.4	59290.6	0	0	0	0	75125.4	67852.3	0	0	0	0
X2J8M7;X2JAM4;X2JC02;X2JCG0	538492	665460	516562	669591	677446	646383	293581	318872	300219	299686	283355	0
P42787;P42787-5;P42787-7	95996.5	0	81901.1	82030.3	0	0	98916.3	93511.2	97208	67718.9	0	0
Q24246;Q24246-10;Q24246-12;Q24246-2;Q24246-3;Q24246-4;Q24246-5;Q24246-6;Q24246-7;Q24246-8;Q24246-9	157582	149668	132592	0	139412	0	164470	225684	193319	0	163245	0
Q9VJ26	708956	713721	687690	787916	742063	817680	785236	765567	778518	679099	632503	410046
Q9VIV2	294160	298169	279452	165860	0	187048	0	0	0	0	0	0
M9PBV5;M9PEG9;M9PEH2;M9PEQ0;M9PEX9;M9PHR0	199416	210714	223065	0	0	0	151868	0	0	0	0	0
Q9GQF1;Q9GQF1-2	327526	335606	345529	323431	348023	377938	168449	0	0	0	0	0
E2QCY9;E2QCZ0	254720	216877	244697	326572	352346	312084	341950	499031	542436	382420	374553	0
Q24546	5128530	5253990	5077960	7067000	7851170	7665390	4784320	4878380	4869160	7083700	7155750	6032070
A0A0B4KH28;Q9VDI1	1249290	1231610	1241160	1737720	1802740	1793330	1960690	1962480	2120600	2444720	2430940	2015300
Q8MR94	881301	911792	915944	1594850	1662370	1714020	1998250	2095590	1976870	3269850	3303710	3811430
A0A0B4KHH8;A0A0B4KHI4;A0A0B4KHT5	492101	503896	493057	409397	441826	372244	0	0	94450.4	0	0	0
P21521;P21521-2;P21521-4	258790	310486	287211	271769	315399	272494	548861	458011	509724	352482	343669	0
Q24547	1041420	825512	904486	1303440	1370350	1527740	2665200	2644900	2661660	1897130	2061460	1973870
Q7KVY7	133478	135660	157165	0	0	0	0	0	0	0	0	0
Q9W369	1035220	1004290	941643	1099090	1081680	1125050	1012610	956445	976156	742745	701777	720459
A0A0B4JCV4;A0A0B4JD97;A0A0B4K6I7;A0A0B4KFK1;Q86BB5;Q8IPN1;Q95TU9;Q9NJH5;Q9VN51;Q9XZL7	344748	348045	348285	579615	585801	539791	487558	527507	497432	535782	538339	0
Q9W1G0	1072630	944292	1033810	0	0	484147	176397	187783	207297	365195	356769	143210
Q9VMA7	631563	669896	689966	829088	866858	834868	580855	498139	512348	609479	546709	0
Q961C9	778674	563899	695956	858768	905953	770866	999447	952543	900006	604778	674526	0
Q9VJZ5	324149	327835	320911	306312	323277	301997	256471	250365	284195	243398	207357	0
Q7KLX3	374852	389286	391717	0	0	0	0	0	0	0	0	0
A0A0B4KHQ8;A0A0B4LIS6;A0A0B4LIT4;A0A126GV16;Q9VB13	785074	633257	766730	1170990	1256190	1214220	1849960	1738740	1876590	1771620	1580420	1060020
Q9V9U7	205741	192516	239772	207292	204196	213375	370218	396172	426345	205770	263991	0
A1ZBM2;Q7K1S6	665728	691323	690039	0	0	0	0	0	0	0	0	0
O97468;O97469;Q8SXP8;Q9W1I0	107254	99510.7	97994.4	0	0	0	0	0	0	0	0	0
Q9VV41	0	83911.6	106190	0	0	0	0	0	0	0	0	0
E1JIY8	180908	175710	0	0	0	0	0	0	0	0	0	0
Q9VGS2	3077290	3439240	3133270	2565750	2609960	2522510	1884070	1684320	1805760	1005190	1032120	657504
A0ZWP1;A0ZWP2;A0ZWP3;A0ZWP4;A0ZWP5;A0ZWP6;A0ZWP7;A0ZWP8;A0ZWP9;A0ZWQ0;A0ZWQ1;A0ZWQ2;A0ZWQ3;A0ZWQ4;A0ZWQ5;A0ZWR1;A0ZWR2;A0ZWR3;A0ZWR4;A0ZWR5;A0ZWR6;A0ZWR7;A0ZWR8;A0ZWR9;A0ZWS0;A0ZWS6;A0ZWS7;A0ZWS8;A0ZWS9;A0ZWT0;A0ZWT1;A0ZWT2;A0ZWT3;A0ZWT4;A0ZWT5;Q8IPH4;Q8IPH5;Q9NFV7;Q9VLY9;Q9VLZ0	44322.1	62663.8	40694.6	0	0	0	0	0	0	0	0	0
M9PD73;M9PDF6;M9PDR0;Q9NFV5;Q9VIT9	232541	211759	229816	138936	138398	0	149487	127809	114620	0	0	0
Q8IQB8;Q9U1I2;Q9U1I3;Q9VSU2	214120	257098	214658	392822	313876	427602	535834	543280	508723	334453	371257	0
Q7KN62	3396950	3470320	3385960	2982070	2981640	3004500	2165860	2187350	1801980	998209	1206420	1599060
P29052	330001	315035	326498	406354	346613	417189	281701	293536	286444	229503	254094	0
P20232	77773.8	64812	80042.9	84902.4	69555.4	85428.9	0	0	0	0	0	0
Q24134	142794	142081	151282	0	0	0	0	0	0	0	0	0
Q8IGC5;Q8IP94;Q8MRL7;Q9VKB0	181043	149103	173234	0	0	0	174405	178255	171741	0	0	0
Q9W2D6	1285300	1380620	1294840	1590640	1753220	1695350	1836680	1850300	1894250	2030850	2002390	1639710
Q9Y1A3	2141530	2153010	2123730	2599370	2555970	2173120	2407590	2174420	1542610	4194520	2960860	7769420
Q9VYD7	536310	1428560	597104	1883440	1831920	1722350	2344140	2377630	2228360	2573210	2533410	3312010
Q9Y0V3	115551	120614	126707	155310	159363	152424	0	0	0	0	0	0
Q9VGE8	318045	343524	333621	349337	358915	364653	683954	709214	690350	275180	177114	0
P06754-2	8007840	7799770	8205040	11678400	12351200	11720200	13198100	13874900	13736300	12062500	12110400	10421500
P06754-3	88029400	83096900	84174100	135738000	117820000	134725000	111820000	111904000	100410000	99596200	97959500	124694000
P06754;P06754-1	2778350	3441690	1937610	4497190	4412070	6151600	5709940	3761580	5615480	5366090	4444990	11175300
P49455	2340180	2553780	2502920	4144330	4065550	4183480	1614800	1690920	1577980	1730190	1720880	2657630
Q8IG84;Q8IGY1;Q95TA3	793531	777649	812465	939649	890919	1001150	1041920	1016700	1064830	690432	662006	488449
A0A0B4K661;A0A0B4KG68;A0A6H2EG56;C1C3D3	352984	383643	360983	680510	553179	727289	362371	397449	381215	370584	328825	0
P09491	497808	472121	495949	654987	611958	523478	0	140378	0	0	154823	0
P09491-2	28715100	27859800	28564500	41822600	42683500	45313500	36333900	34026200	36399300	30758200	29944400	38505600
A0A0B4K6N4;A0A0B4K7R6;A0A0B4KHF2;A0A0B4KHW6;A0A6H2EEH6;A8JRH3;Q6IDG5;Q9VA59	1639090	1688840	1602540	1847860	1884800	1900870	2993400	2699480	2813890	2429320	2710380	1784630
A0A0B4LFW8;Q7JUV6	122219	114932	117057	136297	165931	165139	0	86027.4	0	0	0	0
Q9VC47	427615	504465	433686	416945	430099	484706	585312	639201	619064	509732	543773	0
Q86NY8;Q9VYK6	114171	96037.1	109501	0	0	0	0	0	0	0	0	0
P15348	142774	121503	116673	333619	0	0	715443	712792	700673	0	0	0
Q8IN44	6004360	5950440	6017930	1935630	1842760	1888580	1981130	1718160	1837920	809941	757487	409344
Q8IN43	2576340	2634890	2494440	766459	757779	741910	872420	872092	851953	289741	0	0
Q9VMR8	484848	483917	494499	0	0	0	0	0	0	0	0	0
P29613;P29613-1	3534890	3602340	3512760	2791130	2657780	2728230	2373500	2405940	2171060	1942310	1879560	1714920
Q9VMT2;X2JD70	34102700	35630000	34315000	37239300	38342500	44071700	102107000	99628100	128482000	91049600	81714800	94732500
Q7K860;Q8SZM6	5328380	7692690	5697180	5798430	4358140	3257470	2315920	1862590	2014790	2709730	2752440	1184070
P47947	4267070	4286620	4241890	6031190	6184780	6156020	1412090	1488100	1533620	1352420	1605070	0
P47948	788517	777725	626301	407773	712593	389502	295248	255963	112780	0	0	0
P47949	2076600	2035820	2029050	1750030	2584080	2247100	2257350	2089740	1711780	725676	868033	243406
Q9V6K1;Q9V6K1-2	456427	499136	481829	507294	499445	495522	418619	420612	382218	646201	449196	0
Q9UAC4;Q9W3I9;Q9XYQ9	637868	651325	593399	0	0	0	0	500314	0	0	0	0
M9PF14;M9PF20;M9PI44;Q9VTZ0	509802	506483	498741	461391	455171	421818	256402	293973	255979	270871	268168	0
Q9U1L3;Q9W5C2	168898	179974	190600	130849	0	114627	592734	543037	523211	0	0	0
Q9W2M2;Q9W2M2-2;Q9W2M2-3	53327.2	54106.8	71060	0	0	0	0	0	0	0	0	0
A1Z8N1	786003	840956	798854	858923	875002	876833	1142000	1177200	1074470	806290	754229	0
Q4V645	547958	538579	505437	1077550	1059250	938659	702261	626393	574028	563532	504693	0
X2JCE8;X2JDK9	1180560	1225320	1197300	986311	1047800	988060	667912	732675	692607	655156	594121	0
P19334	1421830	1329270	1325530	2298660	1917750	1789770	2750650	2592420	2575770	2269210	2069110	2206540
Q9V429	3660510	3506600	3533220	3910270	3783010	3936790	2758420	2337670	2341370	3057150	2996930	3286200
A9UNH0;Q9VWV6	3832660	3844320	3837430	5642750	5620950	5777010	4669950	4536680	4581560	6778490	7085000	7721320
Q9VTZ5	155690	188623	183147	139874	97794.8	0	0	0	0	0	0	0
Q8T0I9;Q968S4;Q9U3W8;Q9VM97	446550	458137	469311	500947	526079	501136	198774	175664	179383	0	0	0
P45594	4697650	4825390	4873520	6669540	6683620	6695840	5421660	5463330	5496070	4964310	4665000	3860180
Q9V535	733166	700504	649718	1806010	1274260	1284670	1109690	425552	368930	0	199411	0
Q9W4V8	395132	454884	426694	418270	417738	379801	0	0	0	0	0	0
P22812	106509	113114	110057	0	0	0	0	0	0	0	0	0
Q9W0S7	838823	877986	873193	346068	358051	319494	182119	237017	187700	0	0	0
Q9VFM9	199685	183178	223621	0	0	0	0	0	0	0	0	0
Q9VII3	224820	286689	217736	306838	266669	281291	918456	871644	842169	1107870	1173010	580934
P36872;P36872-2	116639	108766	105393	0	0	0	0	0	0	0	0	0
Q7KMR7;Q9VRP3	258722	258411	238715	0	0	0	0	0	0	0	0	0
E1JJD6;Q9W4M7	154315	168044	162306	0	136564	0	0	0	0	0	0	0
Q9V4Q8	449268	475535	501562	660746	0	553381	368342	0	383639	0	0	0
Q24562	314228	359764	301737	0	0	0	201841	205564	0	0	0	0
Q9VVI0	485923	489794	489371	0	0	0	0	0	0	0	0	0
Q8T0L3	431722	412791	426088	0	0	0	67074.3	92182.7	109880	0	0	0
Q7KJV6;Q7KUA4;Q9VSD9	194182	166342	163533	0	0	0	101578	0	72077.6	0	0	0
Q9VYY3	196987	216984	233621	0	144519	0	107548	0	0	0	0	0
Q7K738	407582	400346	388945	407535	439432	362690	58583.8	491624	257052	148222	0	0
Q9VWD9	365884	369869	328497	169381	175420	114656	40587.7	0	159961	0	0	0
Q9W3M3;Q9W3M3-2	1270770	1152670	1145720	0	0	0	0	0	0	0	0	0
P35122	1475520	1450110	1447230	1712070	1785560	1729260	1240790	1205450	1187030	1059210	1256900	895323
Q9XZ61	118724	120818	119594	0	0	0	0	0	0	0	0	0
Q7KS11;Q961C4	345520	342883	345829	283095	294525	247955	90906.9	120724	138602	0	0	0
A0A0B7P9G0	98286.6	84969.3	85455.1	0	0	0	97885	107526	120710	0	52044.8	0
Q9VTF9	218824	222695	214904	0	169205	0	133932	0	0	0	0	0
A8DYH2	719076	678904	701924	532601	559058	593879	485612	481559	463792	564091	484069	494744
E1JI91;E8NH18;Q9VSW1	1677780	1644930	1661770	1261550	1230510	1220440	1116270	1171650	1097320	912465	898825	434388
E1JHA6	1013500	1021600	993526	1404480	1462840	1507230	1520950	1435290	1472380	1363520	1395820	1019980
Q9V3W0	2229350	2201560	2167510	1557160	1614120	1579590	879806	876765	890273	2069320	1959620	2280510
A0A0B4LGY0;A0A0B4LGY1;A0A0B4LGZ0;A0A0B4LI11;E1JIH1;E1JIH2;E1JIH3;Q9VH91	1437780	1422240	1423600	1667430	1728850	1734420	779961	685616	882125	350775	456272	0
A8DYP0;A8DYP0-2;A8DYP0-3;A8DYP0-4	825870	844832	854422	663917	685411	692808	458948	515966	484310	302222	190495	0
Q9VPR2	658501	619020	697152	1007560	1062410	1134150	337571	363893	389584	460155	476769	0
O61540;Q9VL89	925349	602576	652882	706303	599358	723250	441360	664639	579535	463585	560741	218971
Q86B79	101171	96369	0	0	0	0	0	0	0	0	0	0
P19351-11	1731410	1727050	1669390	2091890	2068160	2180670	1716530	1656270	1811960	1343590	1267600	685042
P19351-12	28543700	28930800	28623700	30116800	31977200	31692600	18586200	20874500	19561000	13096800	12326400	9494760
P19351-13	443921	437738	439815	559885	522784	529724	820889	837986	746849	392926	393022	0
P19351-3	6067570	6605530	5733780	5091760	4738370	4412830	7151880	7387910	8225900	2693170	2699250	1720030
Q9VXI6	2796680	2944670	3034470	3779670	3240190	3665400	2476020	2457130	2623180	2690480	2821230	2802800
Q500Y7	207871	219549	192811	0	151723	0	0	0	91847.7	86568.9	0	0
Q9VFF0	11703900	11259400	11085900	12184700	12027800	12113800	8423020	8003500	8734180	6024570	6037090	6233630
Q9VV75	5429820	5593920	5652880	4499890	4363770	4316280	3538080	3810310	3352560	2725730	3571730	5103300
Q9VVH5	359065	364460	408749	407825	419972	404228	130089	183719	162486	175620	203224	0
Q9VZU7	250245	260325	244805	192258	172440	163974	0	102952	136968	0	0	0
P10379	361873	333086	348791	360675	394110	357140	181713	0	0	0	0	0
O17444	4852420	4783430	4752440	8608070	8688900	8785230	6095870	6991120	6909490	7849630	8138260	7965780
Q9VZ35	1051360	1111980	1051330	505898	447476	470708	936596	819702	910989	0	0	0
Q8SZM2	930932	986455	958026	1206190	1208060	1241250	0	490944	534049	546726	425387	0
Q9V3Z9	460324	464593	426446	534315	527047	435630	0	0	0	0	123368	0
Q7KVX5;Q9W4N8	129740	129972	125211	0	240692	0	223357	228941	188517	0	0	0
Q6NL82;Q8IMT8;Q9VBY7	6358930	6124920	6127240	6726840	6523240	6761540	2507740	2289460	2506450	2632780	2752970	2133780
A1Z9M6;Q1EC07	566945	527908	545040	646203	742742	686623	307755	354242	330065	310075	0	0
N0A2P0;Q6NLA3;Q86M57;Q8IML3;Q8IML4;Q8IML5;Q9XZ10	408727	410656	462883	339360	316279	0	336060	367081	330354	234575	236585	0
Q9VE75	434600	435258	469571	509757	482518	503495	650023	586375	596423	0	0	0
Q9VKF6	156443	160618	141871	0	0	0	0	0	0	0	0	0
Q9XZH6	3489030	3478770	3434100	3539160	3723340	3659560	2366810	2360980	2429440	1817350	1798630	0
Q24583	349683	288479	260223	356619	421752	399427	624399	619693	639131	703910	705784	0
P54611	4250370	4208520	4345900	3659120	3642260	3706640	1909170	1976860	2036640	1985040	1778400	1310620
Q9V7D2	2460750	2503400	2623320	2619970	2652360	2516820	1950160	2086850	2010740	1207840	1348420	670080
P31409	9171890	9096880	9158820	7008770	7357720	7347420	5490420	5255060	5275450	3530270	3679320	5284700
P48602	245567	224532	225594	224095	161228	145259	263802	303989	127502	0	0	0
Q27331	2874970	2844130	2809360	1991530	2552600	2047570	1235690	1193440	1190790	510715	376589	300885
Q7JR49	338041	328888	337514	161354	166053	141806	0	0	0	0	110319	0
A0A0B4KGG5;Q8T3L2;Q9VDY8	193756	216327	199626	238720	244935	272400	318424	268754	304383	0	0	0
Q9V426	2880420	2684270	2747580	3501230	3350970	3455890	1991730	1833500	1898410	963551	974622	646013
O46037	718685	651645	643662	741532	748502	796615	256859	248436	494359	236712	0	0
M9PFQ2;Q0E8R1	3144160	3194270	3143250	2848020	2978620	2986430	5628630	5548890	5530300	3715870	3913830	3298420
Q9VMV5	521907	490913	510043	460678	426341	427679	284103	336922	279818	145075	0	0
A1Z6H4;Q7K1T1	216438	195949	0	0	121056	150721	0	0	0	0	0	0
E4NKK3;Q8SY83;Q9W236	217640	237241	250395	319183	303075	334469	402034	418712	442089	338126	288859	0
Q9W552	579996	604638	597380	934821	1074110	962625	1214000	1074800	1183880	1559050	1332760	1783740
Q9V359	274653	288357	283581	283423	229374	199662	115245	0	126922	0	0	0
Q6AWP5;Q7KVL7;Q9W277	127676	130685	134560	0	0	102562	0	82370.4	68930.4	0	0	0
Q9VN88	986390	958621	976766	1138750	1200870	1138780	608762	856570	722417	741628	468811	0
Q9VVI9	1244580	1195700	1209260	1657920	1770760	1638710	2307230	2489180	2444430	2236210	2308450	2046930
A0A0B4LH48;A8DYL3;C6TPC3;E1JGR7;E1JGR9;Q0E8Y8;Q7KVL6;Q8SX98	219912	201631	216432	243926	215940	197848	0	0	0	0	0	0
Q9W0B3	306657	271428	291205	0	230881	0	0	45984.2	0	0	0	0
Q7KLW5;Q7KN94	279578	262450	267016	277763	228036	310432	329806	328384	294193	418106	428263	432722
Q7JW27	0	655868	511190	402777	0	464859	250642	0	248980	302769	0	0
Q86B74;Q9VAT0	640948	705215	598496	1253350	1217240	1287030	698705	771809	664321	829338	887328	871439
O44342	56471.2	60740.7	60347.4	0	0	0	0	0	0	0	0	0
Q9W266	675764	628749	623268	694826	665516	721537	1472470	1557480	1515090	1653000	1658120	1589180
Q9VE73	201952	199720	201388	0	0	0	0	0	0	0	0	0
Q9VLP0	216849	191664	199142	414867	408659	442280	548261	575688	581575	374262	454005	0
A0A075M5N0;M9PD81;M9PGC5;M9PIH3	145764	160255	165587	221149	202165	0	56845.5	49110.6	0	0	0	0
E1JIE5;Q9VS49	154046	0	152370	544512	514298	586654	181820	169984	153239	217106	207812	0
M9NEN9;Q7KU08;Q9VQ47	106836	115621	108124	162441	215012	208483	203131	257565	264222	248545	255934	0
Q9VA38	0	260977	252306	444250	439380	0	0	0	0	0	0	0
Q9W415	250367	268709	284064	384512	317067	344573	347311	329889	313541	0	0	0
P36188	9525910	9313550	9401620	14383900	14500800	16021900	21475000	21425000	20185700	11744200	11494600	10882300
P36188-3	813905	874122	858632	726289	741692	744731	509995	399859	471703	0	0	0
P36188-5	1105690	1078230	1082930	1159110	975481	1190210	957679	978268	817677	343095	383682	0
P36188-9	689772	661152	708812	820935	804858	832047	438366	427769	472958	244502	217660	0
M9PC85;Q9V3V0	210310	214356	211824	273106	272362	257898	0	0	0	0	0	0
Q24595;Q24595-3	350465	344327	308897	727832	773649	802475	593349	532554	581110	668170	709214	362871
Q9VJQ3	1124050	1131470	1147600	1214860	1248630	1267860	0	624584	1261130	611426	535655	0
Q9VL70	607193	606575	626348	515239	482296	497697	132392	144185	122079	258025	303977	0
Q45VV3;Q45VV3-2	123183	149393	130681	0	263434	204214	78416.6	0	81369.9	0	0	0
[truncated: 210 more rows]
